# Supplementary material for: A four-DNA methylation biomarker is a superior predictor of survival of patients with cutaneous melanoma
Source: eLife. 2019 Jun 6;8:e44310. doi: 10.7554/eLife.44310 (PMC6553943; doi:10.7554/eLife.44310)
Supplement: Figure 1—source data 1. [file elife-44310-fig1-data1.xlsx]

## Sheet: Sheet1
Sample	time	status	cg06778853	cg24670442	cg18456782	cg26263675
TCGA-EE-A29L-06	79	1	0.306525	0.960871	0.0882781	0.164268
TCGA-EE-A185-06	151	1	0.0415539	0.961314	0.975908	0.0864253
TCGA-D9-A4Z2-01	190	1	0.075848	0.953793	0.330816	0.365555
TCGA-ER-A19J-06	196	1	0.172083	0.949112	0.424711	0.100486
TCGA-EB-A44N-01	205	1	0.174674	0.92117	0.91745	0.389026
TCGA-D9-A1JX-06	216	1	0.233621	0.923787	0.210625	0.207825
TCGA-EE-A17Z-06	263	1	0.531793	0.93614	0.954924	0.0584436
TCGA-EB-A550-01	264	1	0.170405	0.910177	0.97285	0.373056
TCGA-ER-A19T-01	270	1	0.0814207	0.930582	0.967257	0.440029
TCGA-ER-A199-06	279	1	0.358542	0.932632	0.965858	0.271521
TCGA-BF-A1PX-01	282	1	0.363922	0.815352	0.916293	0.312484
TCGA-D3-A3MO-06	284	1	0.193835	0.953334	0.521715	0.134814
TCGA-EB-A44R-06	315	1	0.302114	0.902081	0.963061	0.209353
TCGA-DA-A3F3-06	319	1	0.122167	0.95937	0.971487	0.294356
TCGA-EB-A5VU-01	321	1	0.0824186	0.930403	0.957649	0.267448
TCGA-EB-A3Y7-01	326	1	0.231046	0.951923	0.968262	0.152064
TCGA-EB-A4P0-01	326	1	0.149193	0.917063	0.621988	0.143718
TCGA-EB-A6QZ-01	352	1	0.0914825	0.814837	0.953525	0.278633
TCGA-D3-A2JD-06	361	1	0.23986	0.925293	0.958896	0.200624
TCGA-D3-A2JK-06	368	1	0.332061	0.954157	0.977389	0.237458
TCGA-EB-A5SF-01	369	1	0.101833	0.924373	0.966596	0.311628
TCGA-ER-A19D-06	383	1	0.483625	0.914412	0.973643	0.152345
TCGA-3N-A9WD-06	395	1	0.17054	0.937049	0.962756	0.311637
TCGA-ER-A19E-06	396	1	0.0853056	0.949456	0.30676	0.118232
TCGA-EB-A5SE-01	401	1	0.0921985	0.945087	0.970722	0.368888
TCGA-EE-A20I-06	412	1	0.165233	0.939824	0.963318	0.194463
TCGA-EE-A3AF-06	420	1	0.251583	0.94499	0.977618	0.256363
TCGA-D3-A3ML-06	422	1	0.0665132	0.956017	0.956367	0.128366
TCGA-EE-A2GP-06	423	1	0.113465	0.958173	0.481851	0.228274
TCGA-ER-A197-06	424	1	0.407068	0.906844	0.977153	0.237691
TCGA-EE-A29D-06	425	1	0.0690566	0.948548	0.964717	0.159956
TCGA-DA-A95Y-06	430	1	0.211776	0.934171	0.974544	0.360695
TCGA-EE-A182-06	447	1	0.287523	0.947632	0.964326	0.221091
TCGA-EB-A5FP-01	454	1	0.103821	0.946001	0.978308	0.12579
TCGA-D9-A3Z1-06	468	1	0.388306	0.91143	0.960649	0.337836
TCGA-ER-A19K-01	469	1	0.211251	0.934989	0.959258	0.227211
TCGA-EB-A57M-01	472	1	0.109195	0.922952	0.958041	0.165662
TCGA-D3-A1Q1-06	504	1	0.252981	0.963483	0.970591	0.0856136
TCGA-D3-A1Q3-06	507	1	0.349723	0.931577	0.971254	0.651814
TCGA-EE-A2MH-06	516	1	0.299499	0.874797	0.641132	0.454724
TCGA-3N-A9WB-06	518	1	0.0565455	0.949428	0.965609	0.573985
TCGA-D9-A3Z4-01	519	1	0.221301	0.952153	0.966804	0.268994
TCGA-EE-A29X-06	545	1	0.198831	0.923887	0.902841	0.458877
TCGA-D9-A4Z6-06	561	1	0.320629	0.906458	0.969186	0.115809
TCGA-EE-A29N-06	566	1	0.265724	0.925339	0.968718	0.267204
TCGA-EE-A2M8-06	601	1	0.424266	0.703344	0.681878	0.398783
TCGA-EB-A6R0-01	608	1	0.1562	0.88681	0.651172	0.188758
TCGA-EB-A5KH-06	619	1	0.173069	0.935896	0.965729	0.280849
TCGA-DA-A1I0-06	620	1	0.279083	0.883465	0.96806	0.14796
TCGA-EB-A4IQ-01	636	1	0.184636	0.949119	0.962458	0.267204
TCGA-EE-A2M5-06	659	1	0.232872	0.910011	0.963441	0.4068
TCGA-D9-A6EG-06	698	1	0.0700022	0.927855	0.970307	0.093727
TCGA-EB-A42Y-01	721	1	0.090997	0.922976	0.721995	0.210668
TCGA-D3-A2J9-06	723	1	0.425434	0.774387	0.971386	0.341245
TCGA-D3-A3CF-06	746	1	0.218763	0.941213	0.951929	0.282336
TCGA-EE-A29V-06	787	1	0.172039	0.939766	0.968778	0.12058
TCGA-ER-A19F-06	802	1	0.126557	0.953958	0.222971	0.130212
TCGA-EE-A183-06	818	1	0.28559	0.916006	0.965803	0.345661
TCGA-EE-A17Y-06	828	1	0.237284	0.916264	0.816747	0.222382
TCGA-EE-A3JD-06	832	1	0.388978	0.930228	0.964863	0.292401
TCGA-D3-A2JE-06	841	1	0.434688	0.938416	0.891785	0.109441
TCGA-D3-A1Q8-06	854	1	0.508239	0.925237	0.40781	0.190722
TCGA-EE-A3AD-06	875	1	0.0392286	0.918574	0.476288	0.0640244
TCGA-EE-A2M7-06	877	1	0.243675	0.948732	0.974495	0.49015
TCGA-D3-A8GQ-06	884	1	0.23773	0.887739	0.287327	0.147988
TCGA-EE-A17X-06	907	1	0.107583	0.944635	0.969247	0.207785
TCGA-D3-A8GB-06	938	1	0.284882	0.845929	0.964149	0.396475
TCGA-ER-A193-06	955	1	0.217847	0.87477	0.960918	0.35952
TCGA-D3-A1Q9-06	961	1	0.133598	0.775611	0.714826	0.160405
TCGA-EE-A181-06	1026	1	0.160343	0.917099	0.420215	0.258103
TCGA-DA-A3F2-06	1032	1	0.505857	0.837619	0.921973	0.382941
TCGA-EE-A3J8-06	1044	1	0.074432	0.949021	0.0734453	0.154186
TCGA-ER-A195-06	1078	1	0.123883	0.92934	0.974407	0.586456
TCGA-DA-A1I4-06	1093	1	0.208075	0.960204	0.968172	0.115938
TCGA-EE-A3J5-06	1124	1	0.138205	0.892797	0.932462	0.164911
TCGA-EE-A2A5-06	1195	1	0.477968	0.952922	0.969191	0.0961485
TCGA-EE-A3AG-06	1265	1	0.124503	0.963567	0.953769	0.204178
TCGA-EE-A2GR-06	1301	1	0.0507691	0.947291	0.968928	0.165675
TCGA-EE-A2MQ-06	1315	1	0.0573603	0.953808	0.955137	0.665315
TCGA-D3-A2J6-06	1321	1	0.153921	0.871499	0.967836	0.220778
TCGA-ER-A19N-06	1341	1	0.406821	0.896056	0.64454	0.281378
TCGA-ER-A194-01	1354	1	0.293113	0.93536	0.978169	0.173998
TCGA-EE-A2A0-06	1424	1	0.452999	0.875473	0.423357	0.309726
TCGA-EE-A2MD-06	1438	1	0.313361	0.937165	0.959728	0.165283
TCGA-EE-A2MN-06	1446	1	0.206994	0.939272	0.960337	0.330804
TCGA-ER-A19C-06	1487	1	0.138227	0.963176	0.975812	0.167543
TCGA-ER-A198-06	1544	1	0.135688	0.94811	0.973862	0.204595
TCGA-ER-A19Q-06	1548	1	0.144158	0.913145	0.954555	0.238044
TCGA-EE-A3JA-06	1618	1	0.176352	0.950975	0.967235	0.420855
TCGA-DA-A1I8-06	1640	1	0.106574	0.935283	0.255311	0.444445
TCGA-D3-A3C6-06	1766	1	0.17323	0.938928	0.24623	0.153207
TCGA-D3-A8GI-06	1780	1	0.0988361	0.940487	0.973362	0.291998
TCGA-D3-A3CE-06	1832	1	0.150017	0.91618	0.452554	0.29398
TCGA-ER-A19M-06	1857	1	0.614301	0.83922	0.961955	0.433237
TCGA-EE-A29S-06	1864	1	0.392409	0.922734	0.335391	0.180435
TCGA-EE-A2MC-06	1871	1	0.269848	0.774264	0.956455	0.298749
TCGA-DA-A95X-06	1880	0	0.149823	0.938941	0.20173	0.556128
TCGA-D3-A2JF-06	1888	0	0.184286	0.928863	0.379948	0.544028
TCGA-EE-A29A-06	1927	1	0.540818	0.937362	0.325904	0.797365
TCGA-EE-A29E-06	1940	0	0.072249	0.945426	0.968599	0.23225
TCGA-D3-A51R-06	1941	0	0.108446	0.948089	0.135655	0.0624235
TCGA-EE-A3AC-06	1948	0	0.179526	0.936891	0.961948	0.201918
TCGA-EE-A3J7-06	1949	0	0.424435	0.943625	0.49392	0.720444
TCGA-EE-A29H-06	1966	0	0.159199	0.851699	0.408405	0.34302
TCGA-D3-A2J8-06	1992	1	0.440989	0.8505	0.969964	0.24015
TCGA-DA-A1IA-06	2005	1	0.516968	0.942491	0.968001	0.341768
TCGA-D3-A2JO-06	2010	0	0.458625	0.703046	0.679948	0.307741
TCGA-3N-A9WC-06	2022	0	0.29937	0.794532	0.941336	0.552219
TCGA-D3-A2JN-06	2022	1	0.215956	0.912897	0.853314	0.542863
TCGA-EE-A29Q-06	2030	1	0.118813	0.952203	0.278789	0.530006
TCGA-EE-A2GC-06	2051	0	0.32813	0.897219	0.97032	0.534646
TCGA-DA-A1IC-06	2071	1	0.121664	0.930764	0.341041	0.321586
TCGA-EE-A184-06	2073	1	0.205226	0.942215	0.977061	0.214603
TCGA-EB-A5SG-06	2076	0	0.524328	0.539683	0.500165	0.366091
TCGA-EE-A2MT-06	2166	0	0.0621239	0.940691	0.965915	0.137312
TCGA-D3-A1Q6-06	2184	1	0.228142	0.861842	0.970596	0.452202
TCGA-EE-A29G-06	2192	1	0.16043	0.923427	0.586391	0.50821
TCGA-DA-A95V-06	2193	0	0.270141	0.884944	0.537058	0.171973
TCGA-DA-A1I7-06	2246	0	0.302119	0.915627	0.963069	0.596636
TCGA-EE-A2GM-06	2296	0	0.7187	0.80535	0.147493	0.102114
TCGA-DA-A1HV-06	2329	0	0.344159	0.915598	0.33232	0.222289
TCGA-D9-A6EC-06	2359	0	0.697156	0.943767	0.329406	0.501335
TCGA-ER-A19A-06	2365	0	0.4479	0.762229	0.968134	0.361951
TCGA-EE-A29C-06	2402	1	0.274116	0.885256	0.965207	0.181966
TCGA-D3-A8GC-06	2421	1	0.194413	0.918282	0.518124	0.724898
TCGA-EE-A2GL-06	2423	0	0.380761	0.91115	0.959453	0.46165
TCGA-EE-A2GS-06	2470	1	0.240195	0.942414	0.560664	0.353483
TCGA-EE-A29B-06	2588	1	0.355768	0.951075	0.97831	0.495984
TCGA-EE-A2A6-06	2620	0	0.223835	0.951419	0.89037	0.350056
TCGA-D3-A2JC-06	2639	0	0.249097	0.832896	0.516037	0.560679
TCGA-D3-A3CC-06	2644	0	0.446669	0.934544	0.967419	0.302807
TCGA-D3-A8GL-06	2711	1	0.131151	0.950142	0.439822	0.254107
TCGA-D3-A1QA-06	2765	0	0.166193	0.963231	0.978221	0.129489
TCGA-EE-A20F-06	2785	0	0.275339	0.924011	0.47035	0.170742
TCGA-EE-A2GU-06	2884	0	0.222656	0.883629	0.935061	0.603677
TCGA-EE-A180-06	2889	1	0.501506	0.927657	0.964976	0.181106
TCGA-D3-A1QB-06	2912	0	0.377682	0.789484	0.974014	0.520731
TCGA-EE-A2MJ-06	2927	1	0.355633	0.882818	0.972621	0.271883
TCGA-ER-A19B-06	2993	1	0.0869613	0.947329	0.575809	0.596509
TCGA-EE-A2GN-06	3106	1	0.320368	0.934235	0.966617	0.110341
TCGA-D3-A2J7-06	3136	1	0.302149	0.843908	0.818335	0.531479
TCGA-EE-A2MG-06	3139	1	0.373857	0.912561	0.972309	0.324052
TCGA-EE-A2ME-06	3141	1	0.565947	0.9029	0.969982	0.467736
TCGA-D3-A3MR-06	3151	0	0.319943	0.763761	0.417846	0.387124
TCGA-D3-A8GM-06	3259	1	0.260398	0.939834	0.961744	0.218625
TCGA-EE-A2GJ-06	3266	1	0.624976	0.909093	0.958752	0.316062
TCGA-D3-A1Q4-06	3408	0	0.204672	0.940476	0.976017	0.475373
TCGA-D3-A1Q5-06	3424	1	0.124108	0.92576	0.976509	0.476301
TCGA-D3-A2JG-06	3453	1	0.527515	0.936904	0.974109	0.363533
TCGA-D3-A2JA-06	3514	0	0.189077	0.925836	0.806935	0.300602
TCGA-EE-A2A1-06	3527	0	0.294526	0.919316	0.980083	0.275151
TCGA-D3-A8GS-06	3564	1	0.214988	0.784864	0.289264	0.406813
TCGA-DA-A1I5-06	3650	0	0.184091	0.919455	0.539055	0.399847
TCGA-EE-A3AB-06	3733	0	0.215658	0.786947	0.951529	0.188932
TCGA-EE-A3AA-06	3781	0	0.284357	0.904425	0.96833	0.489551
TCGA-D3-A5GU-06	3808	0	0.680417	0.915006	0.759178	0.458278
TCGA-D3-A5GL-06	3826	0	0.110606	0.674298	0.945705	0.183603
TCGA-EE-A2GO-06	3857	0	0.486231	0.9515	0.976701	0.650745
TCGA-EE-A3J4-06	3869	1	0.785827	0.952332	0.960728	0.144319
TCGA-EE-A2M6-06	3932	0	0.709726	0.949256	0.145875	0.186157
TCGA-D3-A8GR-06	3943	1	0.343285	0.936764	0.932461	0.35559
TCGA-D3-A3BZ-06	3976	0	0.329935	0.891794	0.961926	0.331851
TCGA-ER-A19L-06	4000	1	0.452863	0.944818	0.973791	0.267556
TCGA-D3-A1Q7-06	4053	0	0.704227	0.894114	0.956212	0.3333
TCGA-EE-A20B-06	4070	0	0.156637	0.900094	0.306483	0.290024
TCGA-EE-A3JH-06	4086	0	0.492209	0.827033	0.465464	0.361505
TCGA-EE-A2MR-06	4088	0	0.386977	0.914643	0.964521	0.354363
TCGA-D3-A5GN-06	4129	0	0.236991	0.927125	0.40897	0.471509
TCGA-D3-A5GO-06	4195	0	0.102368	0.92124	0.411293	0.49171
TCGA-EE-A3AH-06	4222	1	0.0604605	0.946284	0.527584	0.685168
TCGA-DA-A1HY-06	4407	0	0.0862555	0.934526	0.330641	0.345802
TCGA-D3-A51J-06	4414	0	0.195577	0.891769	0.33422	0.232162
TCGA-EE-A20C-06	4601	1	0.0555962	0.959351	0.107937	0.693773
TCGA-D9-A148-06	4609	0	0.0981887	0.939556	0.966304	0.137111
TCGA-ER-A19H-06	4634	1	0.17188	0.949479	0.292028	0.216135
TCGA-D3-A8GP-06	4646	0	0.613747	0.929561	0.038046	0.114546
TCGA-D3-A8GN-06	4897	0	0.454825	0.853275	0.412006	0.265687
TCGA-ER-A19P-06	4930	1	0.448081	0.762279	0.568731	0.399358
TCGA-EE-A2MS-06	4942	0	0.733734	0.932066	0.973905	0.313286
TCGA-D3-A3CB-06	5065	0	0.461641	0.85565	0.731878	0.518111
TCGA-D3-A8GV-06	5101	1	0.377682	0.789484	0.974014	0.520731
TCGA-EE-A2MM-06	5107	1	0.0855572	0.940839	0.968766	0.226646
TCGA-D3-A2JB-06	5110	1	0.411031	0.823891	0.967644	0.371641
TCGA-EE-A20H-06	5118	1	0.455144	0.917111	0.290617	0.53341
TCGA-D3-A8GK-06	5177	0	0.391974	0.942563	0.953324	0.118245
TCGA-D3-A2JL-06	5219	0	0.717031	0.868594	0.422924	0.497821
TCGA-EE-A3J3-06	5237	1	0.138325	0.940946	0.229306	0.389415
TCGA-EE-A2GE-06	5286	0	0.321139	0.755212	0.468398	0.361598
TCGA-D3-A51E-06	5318	0	0.160359	0.90866	0.375534	0.273519
TCGA-DA-A1I2-06	5370	1	0.123253	0.593402	0.955514	0.411886
TCGA-D3-A5GR-06	5424	0	0.314126	0.925083	0.616037	0.472603
TCGA-EE-A2MK-06	5487	0	0.160959	0.902651	0.455598	0.592018
TCGA-EE-A29W-06	5932	0	0.125248	0.909705	0.974892	0.688666
TCGA-EE-A3JB-06	6138	0	0.254806	0.939391	0.609897	0.424232
TCGA-EE-A2MI-06	6225	1	0.222687	0.925392	0.958016	0.369468
TCGA-DA-A1I1-06	6311	0	0.242316	0.882869	0.396358	0.265086
TCGA-EE-A2ML-06	6590	1	0.150562	0.908926	0.29193	0.415425
TCGA-EE-A2GH-06	6699	0	0.425412	0.7117	0.51519	0.352067
TCGA-DA-A3F5-06	6873	1	0.31818	0.910358	0.805112	0.386768
TCGA-D3-A8GJ-06	7342	0	0.713768	0.697359	0.522915	0.322906
TCGA-EE-A2MP-06	7563	0	0.173883	0.89213	0.28913	0.451846
TCGA-EE-A2MF-06	8174	1	0.145467	0.941641	0.156063	0.124485
TCGA-ER-A19G-06	9188	0	0.140595	0.92426	0.293021	0.322677
TCGA-EE-A2GD-06	10346	1	0.403115	0.93472	0.400871	0.407439
TCGA-EE-A29T-06	11252	0	0.490434	0.887336	0.898569	0.592175
