# Supplementary material for: A four-DNA methylation biomarker is a superior predictor of survival of patients with cutaneous melanoma
Source: eLife. 2019 Jun 6;8:e44310. doi: 10.7554/eLife.44310 (PMC6553943; doi:10.7554/eLife.44310)
Supplement: Figure 1—source data 2. [file elife-44310-fig1-data2.xlsx]

## Sheet: Sheet1
Sample	time	status	group	cg06778853	cg24670442	cg18456782	cg26263675	Four-DNA methylation
TCGA-ER-A19S-06	1505	0	low-risk	0.54861	0.566614	0.554396	0.543533	0.901552
TCGA-EB-A5SG-06	2076	0	low-risk	0.524328	0.539683	0.500165	0.366091	1.1406
TCGA-D3-A8GJ-06	7342	0	low-risk	0.713768	0.697359	0.522915	0.322906	1.5694
TCGA-EE-A29P-06	1716	0	low-risk	0.737216	0.798735	0.404684	0.402143	1.64429
TCGA-EE-A29A-06	1927	1	low-risk	0.540818	0.937362	0.325904	0.797365	1.68068
TCGA-D3-A2JL-06	5219	0	low-risk	0.717031	0.868594	0.422924	0.497821	1.80135
TCGA-D3-A51F-06	1695	0	low-risk	0.481714	0.588861	0.945198	0.433065	1.83744
TCGA-BF-A5ER-01	327	0	low-risk	0.652816	0.737238	0.968076	0.558327	1.90674
TCGA-D3-A3C8-06	1409	0	low-risk	0.598972	0.710212	0.969754	0.535287	1.94513
TCGA-EE-A2GM-06	2296	0	low-risk	0.7187	0.80535	0.147493	0.102114	2.02426
TCGA-D9-A6EC-06	2359	0	low-risk	0.697156	0.943767	0.329406	0.501335	2.0374
TCGA-EE-A2GH-06	6699	0	low-risk	0.425412	0.7117	0.51519	0.352067	2.11089
TCGA-EE-A2M8-06	601	1	low-risk	0.424266	0.703344	0.681878	0.398783	2.18385
TCGA-ER-A19P-06	4930	1	low-risk	0.448081	0.762279	0.568731	0.399358	2.24923
TCGA-EE-A20H-06	5118	1	low-risk	0.455144	0.917111	0.290617	0.53341	2.27123
TCGA-EE-A3J7-06	1949	0	low-risk	0.424435	0.943625	0.49392	0.720444	2.29854
TCGA-D3-A2JO-06	2010	0	low-risk	0.458625	0.703046	0.679948	0.307741	2.30643
TCGA-D3-A2JH-06	1280	0	low-risk	0.412284	0.712085	0.816192	0.433708	2.33546
TCGA-D3-A3MR-06	3151	0	low-risk	0.319943	0.763761	0.417846	0.387124	2.34089
TCGA-DA-A95W-06	765	0	low-risk	0.8297	0.93898	0.128356	0.0960098	2.37091
TCGA-EE-A3JH-06	4086	0	low-risk	0.492209	0.827033	0.465464	0.361505	2.39371
TCGA-EE-A2GE-06	5286	0	low-risk	0.321139	0.755212	0.468398	0.361598	2.41811
TCGA-D3-A8GS-06	3564	1	low-risk	0.214988	0.784864	0.289264	0.406813	2.43198
TCGA-EE-A2M6-06	3932	0	low-risk	0.709726	0.949256	0.145875	0.186157	2.47559
TCGA-D3-A2JC-06	2639	0	low-risk	0.249097	0.832896	0.516037	0.560679	2.52583
TCGA-D3-A5GU-06	3808	0	low-risk	0.680417	0.915006	0.759178	0.458278	2.56578
TCGA-D3-A3CB-06	5065	0	low-risk	0.461641	0.85565	0.731878	0.518111	2.57142
TCGA-EE-A3JE-06	1562	0	low-risk	0.334949	0.763885	0.84565	0.505167	2.58967
TCGA-D3-A8GP-06	4646	0	low-risk	0.613747	0.929561	0.038046	0.114546	2.5936
TCGA-DA-A1I2-06	5370	1	low-risk	0.123253	0.593402	0.955514	0.411886	2.59949
TCGA-DA-A1IB-06	825	0	low-risk	0.545686	0.787093	0.917124	0.382172	2.63277
TCGA-D3-A8GC-06	2421	1	low-risk	0.194413	0.918282	0.518124	0.724898	2.65069
TCGA-EE-A20C-06	4601	1	low-risk	0.0555962	0.959351	0.107937	0.693773	2.65264
TCGA-ER-A19M-06	1857	1	low-risk	0.614301	0.83922	0.961955	0.433237	2.67119
TCGA-EE-A29T-06	11252	0	low-risk	0.490434	0.887336	0.898569	0.592175	2.70015
TCGA-D3-A8GN-06	4897	0	low-risk	0.454825	0.853275	0.412006	0.265687	2.71332
TCGA-EE-A2A0-06	1424	1	low-risk	0.452999	0.875473	0.423357	0.309726	2.73254
TCGA-DA-A95Z-06	396	0	low-risk	0.802419	0.950975	0.339263	0.0925495	2.74069
TCGA-D3-A1QB-06	2912	0	low-risk	0.377682	0.789484	0.974014	0.520731	2.74202
TCGA-D3-A8GV-06	5101	1	low-risk	0.377682	0.789484	0.974014	0.520731	2.74202
TCGA-D9-A4Z3-01	505	0	low-risk	0.668735	0.928979	0.232183	0.101746	2.75156
TCGA-D9-A1X3-06	551	0	low-risk	0.273265	0.953659	0.0853795	0.408345	2.78615
TCGA-DA-A95X-06	1880	0	low-risk	0.149823	0.938941	0.20173	0.556128	2.79091
TCGA-3N-A9WC-06	2022	0	low-risk	0.29937	0.794532	0.941336	0.552219	2.80673
TCGA-ER-A19A-06	2365	0	low-risk	0.4479	0.762229	0.968134	0.361951	2.81908
TCGA-EE-A2GD-06	10346	1	low-risk	0.403115	0.93472	0.400871	0.407439	2.84681
TCGA-EE-A2MK-06	5487	0	low-risk	0.160959	0.902651	0.455598	0.592018	2.8513
TCGA-EE-A2MP-06	7563	0	low-risk	0.173883	0.89213	0.28913	0.451846	2.87264
TCGA-BF-AAP0-06	454	0	low-risk	0.338132	0.820281	0.652079	0.354919	2.90276
TCGA-D3-A2J7-06	3136	1	low-risk	0.302149	0.843908	0.818335	0.531479	2.9044
TCGA-DA-A3F8-06	1319	0	low-risk	0.335938	0.756829	0.828302	0.330512	2.90456
TCGA-D3-A2JF-06	1888	0	low-risk	0.184286	0.928863	0.379948	0.544028	2.9266
TCGA-DA-A3F2-06	1032	1	low-risk	0.505857	0.837619	0.921973	0.382941	2.9286
TCGA-D3-A1Q7-06	4053	0	low-risk	0.704227	0.894114	0.956212	0.3333	2.93682
TCGA-EE-A2GO-06	3857	0	low-risk	0.486231	0.9515	0.976701	0.650745	2.95422
TCGA-D3-A2J9-06	723	1	low-risk	0.425434	0.774387	0.971386	0.341245	2.9615
TCGA-EE-A2ME-06	3141	1	low-risk	0.565947	0.9029	0.969982	0.467736	2.97219
TCGA-EE-A2MH-06	516	1	low-risk	0.299499	0.874797	0.641132	0.454724	2.98514
TCGA-D3-A3MU-06	1209	0	low-risk	0.592095	0.930517	0.960722	0.487871	2.98607
TCGA-EB-A5VV-06	214	0	low-risk	0.458621	0.808887	0.97508	0.368601	2.99195
TCGA-D9-A6E9-06	301	0	low-risk	0.532294	0.839813	0.96061	0.353364	2.99723
TCGA-D3-A5GN-06	4129	0	low-risk	0.236991	0.927125	0.40897	0.471509	3.00696
TCGA-D3-A51N-06	688	0	low-risk	0.0964483	0.906166	0.267346	0.459326	3.03798
TCGA-EE-A29Q-06	2030	1	low-risk	0.118813	0.952203	0.278789	0.530006	3.0565
TCGA-EE-A2ML-06	6590	1	low-risk	0.150562	0.908926	0.29193	0.415425	3.06903
TCGA-D3-A1Q8-06	854	1	low-risk	0.508239	0.925237	0.40781	0.190722	3.07077
TCGA-BF-AAP7-01	318	0	low-risk	0.402512	0.848381	0.958124	0.444968	3.08574
TCGA-D3-A5GR-06	5424	0	low-risk	0.314126	0.925083	0.616037	0.472603	3.10296
TCGA-EE-A29H-06	1966	0	low-risk	0.159199	0.851699	0.408405	0.34302	3.1044
TCGA-EE-A2MS-06	4942	0	low-risk	0.733734	0.932066	0.973905	0.313286	3.10609
TCGA-D3-A1Q3-06	507	1	low-risk	0.349723	0.931577	0.971254	0.651814	3.12136
TCGA-EE-A3AH-06	4222	1	low-risk	0.0604605	0.946284	0.527584	0.685168	3.12153
TCGA-D3-A2JB-06	5110	1	low-risk	0.411031	0.823891	0.967644	0.371641	3.13135
TCGA-DA-A1I8-06	1640	1	low-risk	0.106574	0.935283	0.255311	0.444445	3.1593
TCGA-DA-A1HV-06	2329	0	low-risk	0.344159	0.915598	0.33232	0.222289	3.18408
TCGA-EE-A2GJ-06	3266	1	low-risk	0.624976	0.909093	0.958752	0.316062	3.19165
TCGA-D3-A5GO-06	4195	0	low-risk	0.102368	0.92124	0.411293	0.49171	3.19955
TCGA-D9-A6EA-06	766	0	low-risk	0.142561	0.937939	0.842576	0.738673	3.20332
TCGA-EE-A3J3-06	5237	1	low-risk	0.138325	0.940946	0.229306	0.389415	3.20676
TCGA-EE-A29S-06	1864	1	low-risk	0.392409	0.922734	0.335391	0.180435	3.21424
TCGA-EE-A2GU-06	2884	0	low-risk	0.222656	0.883629	0.935061	0.603677	3.21695
TCGA-DA-A1I1-06	6311	0	low-risk	0.242316	0.882869	0.396358	0.265086	3.2278
TCGA-EE-A2GI-06	1482	0	low-risk	0.299579	0.915369	0.411171	0.283211	3.23683
TCGA-ER-A19N-06	1341	1	low-risk	0.406821	0.896056	0.64454	0.281378	3.24014
TCGA-BF-A1PX-01	282	1	low-risk	0.363922	0.815352	0.916293	0.312484	3.24662
TCGA-DA-A1I7-06	2246	0	low-risk	0.302119	0.915627	0.963069	0.596636	3.25066
TCGA-EE-A2GC-06	2051	0	low-risk	0.32813	0.897219	0.97032	0.534646	3.26205
TCGA-EE-A29L-06	79	1	low-risk	0.306525	0.960871	0.0882781	0.164268	3.27137
TCGA-EE-A29G-06	2192	1	low-risk	0.16043	0.923427	0.586391	0.50821	3.27827
TCGA-EB-A551-01	590	0	low-risk	0.318622	0.842475	0.956068	0.414604	3.28245
TCGA-EE-A2GK-06	1665	0	low-risk	0.575942	0.918794	0.972232	0.33865	3.2957
TCGA-EE-A20B-06	4070	0	low-risk	0.156637	0.900094	0.306483	0.290024	3.30201
TCGA-D9-A1JX-06	216	1	low-risk	0.233621	0.923787	0.210625	0.207825	3.31126
TCGA-D9-A149-06	1663	0	low-risk	0.217495	0.920361	0.966779	0.654912	3.31434
TCGA-ER-A19B-06	2993	1	low-risk	0.0869613	0.947329	0.575809	0.596509	3.32148
TCGA-EE-A2MU-06	1620	0	low-risk	0.399475	0.869115	0.935424	0.360818	3.3294
TCGA-EE-A2MC-06	1871	1	low-risk	0.269848	0.774264	0.956455	0.298749	3.32968
TCGA-D3-A51H-06	1714	0	low-risk	0.488303	0.871883	0.963144	0.300148	3.33333
TCGA-D3-A51J-06	4414	0	low-risk	0.195577	0.891769	0.33422	0.232162	3.34813
TCGA-ER-A19G-06	9188	0	low-risk	0.140595	0.92426	0.293021	0.322677	3.3503
TCGA-BF-A5EQ-01	323	0	low-risk	0.634352	0.904371	0.971392	0.226873	3.35714
TCGA-BF-A3DJ-01	464	0	low-risk	0.0928099	0.956715	0.421443	0.502466	3.35882
TCGA-EE-A2GL-06	2423	0	low-risk	0.380761	0.91115	0.959453	0.46165	3.36132
TCGA-D3-A8GQ-06	884	1	low-risk	0.23773	0.887739	0.287327	0.147988	3.37017
TCGA-EE-A3JB-06	6138	0	low-risk	0.254806	0.939391	0.609897	0.424232	3.37178
TCGA-D3-A2JN-06	2022	1	low-risk	0.215956	0.912897	0.853314	0.542863	3.38223
TCGA-EE-A29W-06	5932	0	low-risk	0.125248	0.909705	0.974892	0.688666	3.38412
TCGA-DA-A1I5-06	3650	0	low-risk	0.184091	0.919455	0.539055	0.399847	3.38635
TCGA-D3-A8GB-06	938	1	low-risk	0.284882	0.845929	0.964149	0.396475	3.40983
TCGA-D3-A2JG-06	3453	1	low-risk	0.527515	0.936904	0.974109	0.363533	3.41533
TCGA-EB-A3HV-01	39	0	low-risk	0.13273	0.909446	0.86026	0.595784	3.42363
TCGA-EE-A3J4-06	3869	1	low-risk	0.785827	0.952332	0.960728	0.144319	3.43285
TCGA-D3-A5GL-06	3826	0	low-risk	0.110606	0.674298	0.945705	0.183603	3.43761
TCGA-EE-A2A2-06	1814	0	low-risk	0.339495	0.937273	0.333026	0.149442	3.43981
TCGA-DA-A3F5-06	6873	1	low-risk	0.31818	0.910358	0.805112	0.386768	3.44576
TCGA-D3-A51E-06	5318	0	low-risk	0.160359	0.90866	0.375534	0.273519	3.45105
TCGA-EB-A24D-01	645	0	low-risk	0.255898	0.904297	0.957883	0.513582	3.45945
TCGA-D3-A2J8-06	1992	1	low-risk	0.440989	0.8505	0.969964	0.24015	3.46751
TCGA-EE-A3AA-06	3781	0	low-risk	0.284357	0.904425	0.96833	0.489551	3.46907
TCGA-DA-A1IC-06	2071	1	low-risk	0.121664	0.930764	0.341041	0.321586	3.47553
TCGA-EB-A85I-01	362	0	low-risk	0.224237	0.906005	0.933487	0.523896	3.47554
TCGA-D3-A1Q6-06	2184	1	low-risk	0.228142	0.861842	0.970596	0.452202	3.47658
TCGA-DA-A1HY-06	4407	0	low-risk	0.0862555	0.934526	0.330641	0.345802	3.49543
TCGA-DA-A1IA-06	2005	1	low-risk	0.516968	0.942491	0.968001	0.341768	3.49768
TCGA-EE-A2GS-06	2470	1	low-risk	0.240195	0.942414	0.560664	0.353483	3.50123
TCGA-EB-A4OZ-01	620	0	low-risk	0.30356	0.828745	0.967305	0.289757	3.52971
TCGA-EE-A29B-06	2588	1	low-risk	0.355768	0.951075	0.97831	0.495984	3.53006
TCGA-DA-A95V-06	2193	0	low-risk	0.270141	0.884944	0.537058	0.171973	3.55265
TCGA-D3-A3CE-06	1832	1	low-risk	0.150017	0.91618	0.452554	0.29398	3.5544
TCGA-D9-A4Z2-01	190	1	low-risk	0.075848	0.953793	0.330816	0.365555	3.55603
TCGA-EB-A97M-01	414	0	low-risk	0.24731	0.919739	0.952481	0.501056	3.56144
TCGA-BF-AAP8-01	447	0	low-risk	0.175353	0.836273	0.963568	0.40029	3.56933
TCGA-EE-A181-06	1026	1	low-risk	0.160343	0.917099	0.420215	0.258103	3.57446
TCGA-D3-A1Q9-06	961	1	low-risk	0.133598	0.775611	0.714826	0.160405	3.5906
TCGA-EE-A2MR-06	4088	0	low-risk	0.386977	0.914643	0.964521	0.354363	3.59671
TCGA-EB-A3XC-01	650	0	low-risk	0.124729	0.818608	0.968807	0.397014	3.60418
TCGA-EB-A299-01	378	0	low-risk	0.166005	0.942275	0.788968	0.50314	3.6076
TCGA-D9-A3Z1-06	468	1	low-risk	0.388306	0.91143	0.960649	0.337836	3.61055
TCGA-EB-A85J-01	360	0	low-risk	0.337929	0.84779	0.974399	0.262226	3.61193
TCGA-D3-A3MV-06	1378	0	low-risk	0.172385	0.917667	0.190661	0.0933396	3.61906
TCGA-ER-A19H-06	4634	1	low-risk	0.17188	0.949479	0.292028	0.216135	3.62133
TCGA-EB-A42Z-01	441	0	low-risk	0.1349	0.953326	0.964914	0.646343	3.62854
TCGA-EE-A20F-06	2785	0	low-risk	0.275339	0.924011	0.47035	0.170742	3.62982
TCGA-BF-AAP4-01	335	0	low-risk	0.381903	0.857195	0.971776	0.230699	3.63117
TCGA-BF-AAOU-01	476	0	low-risk	0.567653	0.910394	0.950064	0.153727	3.63832
TCGA-D3-A3C6-06	1766	1	low-risk	0.17323	0.938928	0.24623	0.153207	3.65015
TCGA-D3-A3BZ-06	3976	0	low-risk	0.329935	0.891794	0.961926	0.331851	3.65266
TCGA-EB-A41A-01	262	0	low-risk	0.141167	0.957084	0.538425	0.384612	3.66014
TCGA-EE-A2MF-06	8174	1	low-risk	0.145467	0.941641	0.156063	0.124485	3.66453
TCGA-EE-A3J8-06	1044	1	low-risk	0.074432	0.949021	0.0734453	0.154186	3.66765
TCGA-D3-A3CC-06	2644	0	low-risk	0.446669	0.934544	0.967419	0.302807	3.67964
TCGA-ER-A195-06	1078	1	low-risk	0.123883	0.92934	0.974407	0.586456	3.68528
TCGA-EE-A2MG-06	3139	1	low-risk	0.373857	0.912561	0.972309	0.324052	3.68639
TCGA-D3-A8GD-06	718	0	high-risk	0.348579	0.898255	0.860299	0.246961	3.69859
TCGA-EE-A29X-06	545	1	high-risk	0.198831	0.923887	0.902841	0.458877	3.69972
TCGA-EE-A2MJ-06	2927	1	high-risk	0.355633	0.882818	0.972621	0.271883	3.70482
TCGA-EB-A4OY-01	977	0	high-risk	0.232224	0.934835	0.969347	0.483678	3.71199
TCGA-EE-A3AB-06	3733	0	high-risk	0.215658	0.786947	0.951529	0.188932	3.71279
TCGA-EB-A5UM-01	779	0	high-risk	0.299902	0.905275	0.9649	0.358166	3.71572
TCGA-EB-A6QY-01	382	0	high-risk	0.221445	0.819651	0.973045	0.25721	3.72362
TCGA-EE-A2MQ-06	1315	1	high-risk	0.0573603	0.953808	0.955137	0.665315	3.72683
TCGA-D3-A8GR-06	3943	1	high-risk	0.343285	0.936764	0.932461	0.35559	3.73254
TCGA-ER-A193-06	955	1	high-risk	0.217847	0.87477	0.960918	0.35952	3.73485
TCGA-EE-A2M7-06	877	1	high-risk	0.243675	0.948732	0.974495	0.49015	3.74201
TCGA-EB-A6L9-06	1109	0	high-risk	0.333916	0.892151	0.966678	0.282198	3.75707
TCGA-EE-A2M5-06	659	1	high-risk	0.232872	0.910011	0.963441	0.4068	3.75975
TCGA-EB-A3XD-01	1160	0	high-risk	0.276542	0.921612	0.970426	0.387004	3.77601
TCGA-ER-A197-06	424	1	high-risk	0.407068	0.906844	0.977153	0.237691	3.78652
TCGA-EE-A3JD-06	832	1	high-risk	0.388978	0.930228	0.964863	0.292401	3.79034
TCGA-ER-A19L-06	4000	1	high-risk	0.452863	0.944818	0.973791	0.267556	3.79372
TCGA-EE-A180-06	2889	1	high-risk	0.501506	0.927657	0.964976	0.181106	3.79898
TCGA-D3-A8GL-06	2711	1	high-risk	0.131151	0.950142	0.439822	0.254107	3.80363
TCGA-D3-A1Q4-06	3408	0	high-risk	0.204672	0.940476	0.976017	0.475373	3.81441
TCGA-EE-A183-06	818	1	high-risk	0.28559	0.916006	0.965803	0.345661	3.81629
TCGA-ER-A19F-06	802	1	high-risk	0.126557	0.953958	0.222971	0.130212	3.82333
TCGA-BF-A5EO-01	703	0	high-risk	0.151907	0.769783	0.92815	0.144489	3.82648
TCGA-ER-A19D-06	383	1	high-risk	0.483625	0.914412	0.973643	0.152345	3.84799
TCGA-EB-A3XB-01	796	0	high-risk	0.223556	0.941286	0.759574	0.312508	3.85907
TCGA-D3-A51R-06	1941	0	high-risk	0.108446	0.948089	0.135655	0.0624235	3.86854
TCGA-D3-A51T-06	818	0	high-risk	0.113548	0.960492	0.247387	0.147328	3.86998
TCGA-EB-A6QZ-01	352	1	high-risk	0.0914825	0.814837	0.953525	0.278633	3.88244
TCGA-EB-A6R0-01	608	1	high-risk	0.1562	0.88681	0.651172	0.188758	3.88332
TCGA-EB-A24C-01	632	0	high-risk	0.153117	0.939013	0.973819	0.482185	3.88969
TCGA-EB-A5SH-06	1643	0	high-risk	0.473089	0.924174	0.955673	0.148655	3.89544
TCGA-EB-A44N-01	205	1	high-risk	0.174674	0.92117	0.91745	0.389026	3.89953
TCGA-ER-A199-06	279	1	high-risk	0.358542	0.932632	0.965858	0.271521	3.90402
TCGA-D3-A1Q5-06	3424	1	high-risk	0.124108	0.92576	0.976509	0.476301	3.90438
TCGA-3N-A9WB-06	518	1	high-risk	0.0565455	0.949428	0.965609	0.573985	3.91512
TCGA-EE-A2MI-06	6225	1	high-risk	0.222687	0.925392	0.958016	0.369468	3.9168
TCGA-EB-A44P-01	741	0	high-risk	0.112714	0.916231	0.96277	0.452121	3.91964
TCGA-EB-A44Q-06	422	0	high-risk	0.360454	0.898589	0.946306	0.175795	3.93303
TCGA-D3-A2JA-06	3514	0	high-risk	0.189077	0.925836	0.806935	0.300602	3.94245
TCGA-D3-A3C7-06	1429	0	high-risk	0.147106	0.927909	0.965508	0.434742	3.94365
TCGA-D3-A2JP-06	1812	0	high-risk	0.19235	0.90109	0.930577	0.31619	3.94982
TCGA-EB-A550-01	264	1	high-risk	0.170405	0.910177	0.97285	0.373056	3.96259
TCGA-EE-A2GT-06	1365	0	high-risk	0.28372	0.920831	0.962034	0.279031	3.97625
TCGA-EE-A2GP-06	423	1	high-risk	0.113465	0.958173	0.481851	0.228274	3.97778
TCGA-EE-A2A1-06	3527	0	high-risk	0.294526	0.919316	0.980083	0.275151	3.9795
TCGA-EB-A3Y6-01	126	0	high-risk	0.228205	0.928579	0.96804	0.346414	3.98076
TCGA-EE-A2A6-06	2620	0	high-risk	0.223835	0.951419	0.89037	0.350056	3.98332
TCGA-DA-A1HW-06	820	0	high-risk	0.271383	0.903785	0.965619	0.25427	3.98379
TCGA-EE-A17Y-06	828	1	high-risk	0.237284	0.916264	0.816747	0.222382	3.98643
TCGA-EB-A5UN-06	1792	0	high-risk	0.175662	0.933712	0.957233	0.394506	3.98843
TCGA-BF-A1Q0-01	831	0	high-risk	0.351048	0.918383	0.948118	0.196394	3.99418
TCGA-EE-A29R-06	440	0	high-risk	0.241697	0.923852	0.846073	0.243719	4.00139
TCGA-EB-A44R-06	315	1	high-risk	0.302114	0.902081	0.963061	0.209353	4.00931
TCGA-ER-A19E-06	396	1	high-risk	0.0853056	0.949456	0.30676	0.118232	4.01125
TCGA-DA-A95Y-06	430	1	high-risk	0.211776	0.934171	0.974544	0.360695	4.01389
TCGA-EE-A3JA-06	1618	1	high-risk	0.176352	0.950975	0.967235	0.420855	4.01744
TCGA-EE-A17Z-06	263	1	high-risk	0.531793	0.93614	0.954924	0.0584436	4.02344
TCGA-ER-A19J-06	196	1	high-risk	0.172083	0.949112	0.424711	0.100486	4.02624
TCGA-EB-A4IS-01	774	0	high-risk	0.200616	0.899468	0.963752	0.285429	4.03272
TCGA-D3-A2JE-06	841	1	high-risk	0.434688	0.938416	0.891785	0.109441	4.03371
TCGA-D3-A51K-06	1002	0	high-risk	0.430102	0.9295	0.972269	0.136688	4.04595
TCGA-D3-A3MO-06	284	1	high-risk	0.193835	0.953334	0.521715	0.134814	4.0495
TCGA-EE-A29C-06	2402	1	high-risk	0.274116	0.885256	0.965207	0.181966	4.05151
TCGA-ER-A196-01	1785	0	high-risk	0.283197	0.937581	0.948534	0.269419	4.05231
TCGA-EE-A29N-06	566	1	high-risk	0.265724	0.925339	0.968718	0.267204	4.06302
TCGA-ER-A19T-01	270	1	high-risk	0.0814207	0.930582	0.967257	0.440029	4.07164
TCGA-BF-A9VF-01	440	0	high-risk	0.289419	0.94402	0.977673	0.28372	4.07352
TCGA-EB-A3XE-01	180	0	high-risk	0.225648	0.92148	0.978582	0.294147	4.07853
TCGA-EB-A4P0-01	326	1	high-risk	0.149193	0.917063	0.621988	0.143718	4.08473
TCGA-EE-A2MN-06	1446	1	high-risk	0.206994	0.939272	0.960337	0.330804	4.09033
TCGA-EB-A553-01	226	0	high-risk	0.191986	0.911644	0.970436	0.291908	4.09568
TCGA-D9-A1JW-06	111	0	high-risk	0.291515	0.926094	0.979269	0.235298	4.09715
TCGA-BF-AAP1-01	409	0	high-risk	0.0615159	0.910663	0.976708	0.409195	4.10142
TCGA-DA-A1I0-06	620	1	high-risk	0.279083	0.883465	0.96806	0.14796	4.10957
TCGA-EB-A51B-01	931	0	high-risk	0.157786	0.929265	0.970013	0.34942	4.11441
TCGA-D9-A3Z3-06	678	0	high-risk	0.23736	0.929409	0.96504	0.270188	4.12379
TCGA-D3-A2JK-06	368	1	high-risk	0.332061	0.954157	0.977389	0.237458	4.13237
TCGA-EE-A2A5-06	1195	1	high-risk	0.477968	0.952922	0.969191	0.0961485	4.13593
TCGA-D3-A5GS-06	553	0	high-risk	0.182388	0.923813	0.94303	0.288733	4.1389
TCGA-D3-A2J6-06	1321	1	high-risk	0.153921	0.871499	0.967836	0.220778	4.1441
TCGA-D3-A3CF-06	746	1	high-risk	0.218763	0.941213	0.951929	0.282336	4.16793
TCGA-EB-A5UL-06	891	0	high-risk	0.179776	0.90529	0.945872	0.239743	4.17171
TCGA-D3-A8GE-06	804	0	high-risk	0.216896	0.908185	0.968054	0.224167	4.17317
TCGA-EE-A29M-06	1729	0	high-risk	0.23033	0.906711	0.969687	0.205086	4.18344
TCGA-D3-A8GK-06	5177	0	high-risk	0.391974	0.942563	0.953324	0.118245	4.19013
TCGA-BF-A5ES-01	490	0	high-risk	0.200844	0.921843	0.975163	0.262016	4.19103
TCGA-3N-A9WD-06	395	1	high-risk	0.17054	0.937049	0.962756	0.311637	4.19393
TCGA-D9-A4Z6-06	561	1	high-risk	0.320629	0.906458	0.969186	0.115809	4.19728
TCGA-D9-A4Z5-01	218	0	high-risk	0.0706565	0.936011	0.410365	0.0741088	4.2023
TCGA-EB-A42Y-01	721	1	high-risk	0.090997	0.922976	0.721995	0.210668	4.20298
TCGA-EB-A44O-01	81	0	high-risk	0.0729044	0.926675	0.970907	0.377907	4.20671
TCGA-EE-A3AF-06	420	1	high-risk	0.251583	0.94499	0.977618	0.256363	4.2076
TCGA-EE-A182-06	447	1	high-risk	0.287523	0.947632	0.964326	0.221091	4.20816
TCGA-EE-A2MD-06	1438	1	high-risk	0.313361	0.937165	0.959728	0.165283	4.22614
TCGA-D3-A8GM-06	3259	1	high-risk	0.260398	0.939834	0.961744	0.218625	4.22881
TCGA-D3-A2JD-06	361	1	high-risk	0.23986	0.925293	0.958896	0.200624	4.24055
TCGA-EB-A3XF-01	278	0	high-risk	0.184502	0.949092	0.682277	0.132932	4.25056
TCGA-EB-A5KH-06	619	1	high-risk	0.173069	0.935896	0.965729	0.280849	4.25273
TCGA-EE-A3AE-06	1658	0	high-risk	0.370212	0.943227	0.966229	0.116137	4.25487
TCGA-D9-A3Z4-01	519	1	high-risk	0.221301	0.952153	0.966804	0.268994	4.25611
TCGA-ER-A194-01	1354	1	high-risk	0.293113	0.93536	0.978169	0.173998	4.26145
TCGA-EB-A5SE-01	401	1	high-risk	0.0921985	0.945087	0.970722	0.368888	4.26708
TCGA-EB-A5SF-01	369	1	high-risk	0.101833	0.924373	0.966596	0.311628	4.27601
TCGA-ER-A19K-01	469	1	high-risk	0.211251	0.934989	0.959258	0.227211	4.28098
TCGA-EB-A41B-01	291	0	high-risk	0.179064	0.952634	0.965768	0.295601	4.28156
TCGA-ER-A19Q-06	1548	1	high-risk	0.144158	0.913145	0.954555	0.238044	4.28754
TCGA-EE-A3AD-06	875	1	high-risk	0.0392286	0.918574	0.476288	0.0640244	4.29035
TCGA-EB-A4IQ-01	636	1	high-risk	0.184636	0.949119	0.962458	0.267204	4.31172
TCGA-EE-A2GN-06	3106	1	high-risk	0.320368	0.934235	0.966617	0.110341	4.32454
TCGA-EE-A3J5-06	1124	1	high-risk	0.138205	0.892797	0.932462	0.164911	4.33922
TCGA-EE-A184-06	2073	1	high-risk	0.205226	0.942215	0.977061	0.214603	4.37175
TCGA-EB-A4XL-01	777	0	high-risk	0.0626641	0.936992	0.95729	0.314848	4.38646
TCGA-EB-A82B-01	390	0	high-risk	0.189979	0.914078	0.962879	0.15534	4.38848
TCGA-BF-A1PZ-01	853	0	high-risk	0.0911892	0.933514	0.971202	0.288763	4.38918
TCGA-EB-A431-01	568	0	high-risk	0.197639	0.942564	0.972116	0.207292	4.39708
TCGA-D3-A8GI-06	1780	1	high-risk	0.0988361	0.940487	0.973362	0.291998	4.40011
TCGA-BF-A3DL-01	769	0	high-risk	0.193885	0.897364	0.970595	0.116404	4.40134
TCGA-EE-A3AC-06	1948	0	high-risk	0.179526	0.936891	0.961948	0.201918	4.40637
TCGA-EB-A1NK-01	1039	0	high-risk	0.126765	0.934258	0.961496	0.240372	4.41441
TCGA-BF-A5EP-01	335	0	high-risk	0.182031	0.940017	0.949399	0.193866	4.41645
TCGA-BF-AAP2-01	405	0	high-risk	0.120185	0.902929	0.961527	0.180649	4.4194
TCGA-EB-A5VU-01	321	1	high-risk	0.0824186	0.930403	0.957649	0.267448	4.42096
TCGA-BF-A3DM-01	601	0	high-risk	0.0460826	0.944275	0.969944	0.331956	4.42869
TCGA-DA-A3F3-06	319	1	high-risk	0.122167	0.95937	0.971487	0.294356	4.42871
TCGA-BF-A3DN-01	717	0	high-risk	0.10909	0.957566	0.952	0.289263	4.43281
TCGA-EE-A2GB-06	1803	0	high-risk	0.0756073	0.951749	0.964188	0.314679	4.43344
TCGA-EE-A20I-06	412	1	high-risk	0.165233	0.939824	0.963318	0.194463	4.46359
TCGA-BF-AAOX-01	444	0	high-risk	0.109822	0.863163	0.964916	0.0894638	4.46611
TCGA-EB-A3Y7-01	326	1	high-risk	0.231046	0.951923	0.968262	0.152064	4.48478
TCGA-DA-A960-01	804	0	high-risk	0.104173	0.938942	0.654841	0.0480102	4.50619
TCGA-ER-A198-06	1544	1	high-risk	0.135688	0.94811	0.973862	0.204595	4.547
TCGA-EB-A57M-01	472	1	high-risk	0.109195	0.922952	0.958041	0.165662	4.55306
TCGA-EE-A2MM-06	5107	1	high-risk	0.0855572	0.940839	0.968766	0.226646	4.55911
TCGA-BF-AAP6-01	325	0	high-risk	0.0494679	0.911866	0.935685	0.179552	4.56325
TCGA-EE-A17X-06	907	1	high-risk	0.107583	0.944635	0.969247	0.207785	4.57353
TCGA-EE-A29E-06	1940	0	high-risk	0.072249	0.945426	0.968599	0.23225	4.59209
TCGA-EB-A82C-01	17	0	high-risk	0.0684224	0.956894	0.975929	0.26163	4.59536
TCGA-EE-A3AG-06	1265	1	high-risk	0.124503	0.963567	0.953769	0.204178	4.61045
TCGA-EE-A29V-06	787	1	high-risk	0.172039	0.939766	0.968778	0.12058	4.61279
TCGA-D3-A1Q1-06	504	1	high-risk	0.252981	0.963483	0.970591	0.0856136	4.63505
TCGA-DA-A1I4-06	1093	1	high-risk	0.208075	0.960204	0.968172	0.115938	4.64004
TCGA-BF-A1PU-01	387	0	high-risk	0.118123	0.93678	0.973565	0.140351	4.66736
TCGA-ER-A19C-06	1487	1	high-risk	0.138227	0.963176	0.975812	0.167543	4.68686
TCGA-D9-A148-06	4609	0	high-risk	0.0981887	0.939556	0.966304	0.137111	4.71521
TCGA-D3-A1QA-06	2765	0	high-risk	0.166193	0.963231	0.978221	0.129489	4.7168
TCGA-D3-A5GT-01	487	0	high-risk	0.0620791	0.935473	0.959521	0.142173	4.74784
TCGA-BF-A1PV-01	14	0	high-risk	0.135976	0.94126	0.975581	0.0943427	4.75178
TCGA-EE-A29D-06	425	1	high-risk	0.0690566	0.948548	0.964717	0.159956	4.75913
TCGA-EB-A5FP-01	454	1	high-risk	0.103821	0.946001	0.978308	0.12579	4.77053
TCGA-EE-A2GR-06	1301	1	high-risk	0.0507691	0.947291	0.968928	0.165675	4.78185
TCGA-EE-A2MT-06	2166	0	high-risk	0.0621239	0.940691	0.965915	0.137312	4.7881
TCGA-D9-A6EG-06	698	1	high-risk	0.0700022	0.927855	0.970307	0.093727	4.8156
TCGA-D3-A3ML-06	422	1	high-risk	0.0665132	0.956017	0.956367	0.128366	4.85215
TCGA-EE-A185-06	151	1	high-risk	0.0415539	0.961314	0.975908	0.0864253	5.03488
