# Supplementary material for: A four-DNA methylation biomarker is a superior predictor of survival of patients with cutaneous melanoma
Source: eLife. 2019 Jun 6;8:e44310. doi: 10.7554/eLife.44310 (PMC6553943; doi:10.7554/eLife.44310)
Supplement: Figure 1—source data 3. [file elife-44310-fig1-data3.xlsx]

## Sheet: Sheet1
Sample	time	status	group	cg06778853	cg24670442	cg18456782	cg26263675	Four-DNA methylation
TCGA-FR-A7UA-06	1164	0	low-risk	0.522143	0.43286	0.765878	0.431707	0.877741
TCGA-W3-AA1Q-06	2101	1	low-risk	0.727354	0.909538	0.314753	0.616724	1.57253
TCGA-GF-A4EO-06	591	0	low-risk	0.378064	0.63583	0.472707	0.457794	1.60298
TCGA-W3-AA1W-06	6666	0	low-risk	0.548051	0.692445	0.969715	0.66344	1.69658
TCGA-HR-A2OH-06	2004	1	low-risk	0.550087	0.666099	0.957944	0.336826	2.25443
TCGA-GN-A4U9-06	673	1	low-risk	0.380542	0.886781	0.125019	0.432846	2.29308
TCGA-FR-A44A-06	5299	0	low-risk	0.355119	0.773297	0.438743	0.406568	2.29897
TCGA-ER-A19W-06	4507	1	low-risk	0.4073	0.744939	0.506022	0.303706	2.37786
TCGA-FS-A1ZW-06	1505	0	low-risk	0.366809	0.784495	0.396783	0.319049	2.45727
TCGA-ER-A2NH-06	1264	0	low-risk	0.390038	0.799935	0.431473	0.3478	2.46069
TCGA-GN-A268-06	1910	1	low-risk	0.852022	0.950578	0.972823	0.423493	2.72517
TCGA-FR-A3R1-01	685	0	low-risk	0.497514	0.936518	0.938695	0.689877	2.73959
TCGA-GN-A4U8-06	1487	0	low-risk	0.210365	0.804676	0.340329	0.329112	2.75181
TCGA-GN-A26C-01	821	1	low-risk	0.320256	0.864136	0.705812	0.561866	2.75365
TCGA-ER-A42L-06	4533	0	low-risk	0.361382	0.910772	0.549812	0.49521	2.82256
TCGA-HR-A2OG-06	7	0	low-risk	0.168235	0.894069	0.306673	0.489655	2.83357
TCGA-FS-A1ZA-06	843	1	low-risk	0.183565	0.939665	0.262388	0.531951	2.855
TCGA-FS-A4F0-06	2367	0	low-risk	0.113947	0.941906	0.0743751	0.388559	3.06886
TCGA-OD-A75X-06	9061	1	low-risk	0.535176	0.926416	0.364334	0.142774	3.07193
TCGA-ER-A2NB-01	857	1	low-risk	0.579408	0.874228	0.973696	0.348032	3.08115
TCGA-YG-AA3P-06	439	0	low-risk	0.274467	0.934496	0.978483	0.748921	3.08187
TCGA-YD-A9TA-06	1496	0	low-risk	0.41506	0.925217	0.451964	0.294788	3.08373
TCGA-FW-A5DY-06	587	0	low-risk	0.470451	0.918707	0.725888	0.38391	3.09886
TCGA-FS-A1ZM-06	3080	0	low-risk	0.321552	0.922217	0.947569	0.622696	3.1676
TCGA-GN-A4U5-01	1156	0	low-risk	0.3001	0.882873	0.79483	0.471295	3.17237
TCGA-WE-A8ZM-06	3082	0	low-risk	0.0837603	0.936589	0.42333	0.552964	3.18622
TCGA-GN-A4U3-06	3708	0	low-risk	0.0530396	0.911807	0.0933044	0.334575	3.1941
TCGA-GN-A265-06	2948	0	low-risk	0.340192	0.885117	0.648485	0.338975	3.20435
TCGA-WE-A8K5-06	1860	1	low-risk	0.484398	0.911128	0.53377	0.191036	3.21036
TCGA-W3-A825-06	1917	1	low-risk	0.589559	0.831667	0.828569	0.106869	3.21036
TCGA-FS-A4FC-06	1655	1	low-risk	0.21954	0.956406	0.611135	0.555339	3.23687
TCGA-RP-A693-06	10	0	low-risk	0.519709	0.837008	0.879633	0.196059	3.24142
TCGA-WE-A8K4-01	614	0	low-risk	0.230652	0.853406	0.966412	0.536932	3.25208
TCGA-ER-A2NG-06	1490	1	low-risk	0.449665	0.84013	0.976336	0.312666	3.26169
TCGA-FS-A1ZJ-06	1441	1	low-risk	0.853315	0.916665	0.970147	0.0803623	3.2982
TCGA-ER-A3ET-06	2829	1	low-risk	0.602509	0.941476	0.954624	0.328563	3.34119
TCGA-WE-AAA4-06	760	0	low-risk	0.449127	0.831641	0.953004	0.242009	3.34681
TCGA-FS-A1ZP-06	2273	1	low-risk	0.861604	0.953574	0.977669	0.124142	3.35661
TCGA-FS-A1ZZ-06	822	1	low-risk	0.151263	0.960833	0.147358	0.295867	3.36327
TCGA-ER-A19T-06	270	1	low-risk	0.615052	0.937516	0.95722	0.297624	3.36875
TCGA-FR-A8YE-06	3176	0	low-risk	0.397636	0.88372	0.968083	0.391483	3.37066
TCGA-W3-A824-06	6940	0	low-risk	0.436124	0.916675	0.967896	0.399615	3.42016
TCGA-FS-A1ZH-06	996	1	low-risk	0.333608	0.958311	0.432062	0.263893	3.42118
TCGA-LH-A9QB-06	11217	0	low-risk	0.0645318	0.951555	0.976568	0.800123	3.44569
TCGA-FW-A3I3-06	531	0	low-risk	0.324747	0.948175	0.130436	0.0590266	3.45608
TCGA-FS-A4F9-06	1035	0	low-risk	0.299049	0.964274	0.955112	0.586053	3.47639
TCGA-W3-A828-06	3683	1	low-risk	0.208395	0.936423	0.539108	0.362906	3.49014
TCGA-FS-A4F2-06	1525	1	low-risk	0.219031	0.931307	0.241432	0.166705	3.49575
TCGA-FS-A1YW-06	6598	1	low-risk	0.125556	0.94562	0.325942	0.321872	3.51225
TCGA-IH-A3EA-01	524	0	low-risk	0.751283	0.943587	0.967662	0.116701	3.52837
TCGA-ER-A1A1-06	3196	0	low-risk	0.449005	0.902984	0.957366	0.300646	3.53286
TCGA-W3-AA21-06	3195	1	low-risk	0.166667	0.949264	0.178578	0.190437	3.54513
TCGA-FS-A1Z3-06	636	1	low-risk	0.424061	0.949071	0.976647	0.399048	3.59324
TCGA-Z2-AA3S-06	2950	0	low-risk	0.712863	0.923019	0.943954	0.0644848	3.5951
TCGA-FS-A1Z4-06	854	1	low-risk	0.377348	0.889266	0.967259	0.308544	3.60692
TCGA-FR-A8YD-06	1103	1	low-risk	0.719291	0.954064	0.9712	0.1284	3.61388
TCGA-FS-A1ZC-06	10870	1	low-risk	0.450832	0.945919	0.823939	0.266543	3.62027
TCGA-XV-AB01-06	403	0	low-risk	0.369897	0.861053	0.977452	0.251047	3.63464
TCGA-WE-AAA3-06	651	0	low-risk	0.536569	0.895194	0.975627	0.161791	3.64738
TCGA-YD-A89C-06	210	0	low-risk	0.448265	0.940991	0.744394	0.19906	3.64866
TCGA-WE-A8ZN-06	1794	0	low-risk	0.216549	0.884924	0.963935	0.418464	3.66006
TCGA-GF-A3OT-06	301	0	low-risk	0.344483	0.869713	0.973637	0.271837	3.67163
TCGA-WE-A8K1-06	1492	0	low-risk	0.252241	0.841024	0.965595	0.289347	3.67893
TCGA-FS-A1ZS-06	4526	0	low-risk	0.109839	0.940734	0.974117	0.622108	3.68518
TCGA-WE-A8JZ-06	731	0	low-risk	0.0871668	0.92729	0.192831	0.158096	3.68917
TCGA-FR-A728-01	583	0	high-risk	0.273896	0.889276	0.951086	0.346927	3.70397
TCGA-FR-A8YC-06	1059	1	high-risk	0.494496	0.917611	0.81502	0.124398	3.70481
TCGA-WE-AA9Y-06	370	0	high-risk	0.245086	0.905295	0.965858	0.407396	3.71801
TCGA-YG-AA3N-01	306	0	high-risk	0.198638	0.821132	0.972143	0.265298	3.75538
TCGA-WE-A8ZX-06	1089	0	high-risk	0.259394	0.898688	0.791554	0.26032	3.75831
TCGA-FS-A4F8-06	5318	1	high-risk	0.271083	0.907709	0.952009	0.360637	3.76014
TCGA-FS-A1YX-06	1478	1	high-risk	0.208053	0.913412	0.714479	0.290078	3.76177
TCGA-FR-A7U8-06	847	0	high-risk	0.687395	0.948854	0.962851	0.066981	3.77187
TCGA-RP-A694-06	21	0	high-risk	0.369783	0.901404	0.945854	0.248868	3.7726
TCGA-GN-A262-06	4255	0	high-risk	0.153408	0.957735	0.586244	0.34733	3.77687
TCGA-ER-A3PL-06	1010	0	high-risk	0.328155	0.96313	0.859077	0.35632	3.78211
TCGA-FW-A3TU-06	1691	1	high-risk	0.511259	0.95158	0.967966	0.223435	3.79673
TCGA-FS-A1ZR-06	347	1	high-risk	0.105005	0.951174	0.97285	0.592009	3.80081
TCGA-FS-A1ZY-06	824	1	high-risk	0.653046	0.946215	0.957566	0.0619458	3.83041
TCGA-FS-A1YY-06	6953	1	high-risk	0.181372	0.930689	0.460315	0.168005	3.83139
TCGA-GN-A267-06	1960	1	high-risk	0.459673	0.934354	0.96902	0.219439	3.83167
TCGA-W3-AA1R-06	3379	1	high-risk	0.13953	0.872433	0.629708	0.181061	3.84376
TCGA-FS-A4F5-06	874	1	high-risk	0.121687	0.924959	0.268251	0.0908925	3.84759
TCGA-ER-A42K-06	394	1	high-risk	0.0890299	0.957467	0.977241	0.599118	3.84858
TCGA-WE-A8ZQ-06	1923	0	high-risk	0.102239	0.903615	0.532165	0.21203	3.8628
TCGA-FS-A1Z0-06	6164	1	high-risk	0.36527	0.877548	0.96248	0.165953	3.87477
TCGA-FR-A7U9-06	571	0	high-risk	0.186247	0.8846	0.966138	0.337875	3.8892
TCGA-FS-A1Z7-06	237	1	high-risk	0.216791	0.944661	0.554952	0.188147	3.89706
TCGA-GF-A6C9-06	480	0	high-risk	0.184766	0.910081	0.938209	0.369146	3.90039
TCGA-GN-A26A-06	988	1	high-risk	0.226813	0.939599	0.931123	0.38448	3.90477
TCGA-XV-A9W5-01	392	0	high-risk	0.153506	0.94815	0.950474	0.474671	3.91504
TCGA-FS-A1ZU-06	808	1	high-risk	0.48612	0.960375	0.968142	0.207393	3.91632
TCGA-WE-A8ZO-06	2145	0	high-risk	0.407083	0.905098	0.967604	0.159071	3.93305
TCGA-XV-AAZW-01	393	1	high-risk	0.0457608	0.884467	0.594098	0.22729	3.93312
TCGA-GN-A263-01	467	1	high-risk	0.364137	0.906713	0.974348	0.200037	3.94398
TCGA-GN-A9SD-06	1807	1	high-risk	0.324652	0.865541	0.967694	0.146227	3.94925
TCGA-FW-A3R5-06	1124	0	high-risk	0.234642	0.948027	0.976533	0.398748	3.95146
TCGA-ER-A2NC-06	1333	1	high-risk	0.53144	0.948867	0.978066	0.125047	3.9664
TCGA-FS-A1ZN-01	730	1	high-risk	0.178236	0.952322	0.885919	0.38937	3.98601
TCGA-WE-AAA0-06	1229	0	high-risk	0.205744	0.932977	0.953287	0.362466	3.99048
TCGA-XV-AAZV-01	412	0	high-risk	0.212421	0.87291	0.972755	0.235232	4.01384
TCGA-FR-A729-06	6716	0	high-risk	0.291705	0.913056	0.976606	0.234977	4.03862
TCGA-Z2-AA3V-06	486	0	high-risk	0.2111	0.86929	0.970656	0.213203	4.0448
TCGA-XV-AAZY-01	405	0	high-risk	0.174633	0.801557	0.970882	0.0963392	4.07247
TCGA-GN-A26D-06	1460	1	high-risk	0.340206	0.95614	0.935561	0.233617	4.08194
TCGA-QB-AA9O-06	549	1	high-risk	0.135111	0.873716	0.955778	0.256684	4.099
TCGA-FR-A726-01	305	1	high-risk	0.187049	0.911438	0.931991	0.269632	4.10395
TCGA-WE-A8ZT-06	359	0	high-risk	0.161114	0.932522	0.952249	0.346753	4.10572
TCGA-XV-A9W2-01	417	0	high-risk	0.146696	0.951473	0.809289	0.313787	4.10785
TCGA-GN-A266-06	308	1	high-risk	0.231027	0.908951	0.963806	0.241386	4.1079
TCGA-W3-AA1O-06	122	1	high-risk	0.255307	0.939225	0.949289	0.266041	4.12069
TCGA-FS-A1ZE-06	1413	1	high-risk	0.157685	0.964571	0.969278	0.41572	4.12441
TCGA-ER-A2NF-01	877	1	high-risk	0.236267	0.925847	0.969354	0.247936	4.1629
TCGA-FW-A5DX-01	640	0	high-risk	0.045616	0.932119	0.473331	0.136575	4.1793
TCGA-ER-A3ES-06	7514	1	high-risk	0.309819	0.950304	0.97154	0.224033	4.17958
TCGA-FW-A3TV-06	411	0	high-risk	0.289183	0.928282	0.960441	0.188436	4.18658
TCGA-QB-A6FS-06	220	0	high-risk	0.201579	0.916656	0.96305	0.242402	4.19397
TCGA-FS-A1ZQ-06	4062	1	high-risk	0.187572	0.938678	0.973711	0.300365	4.20553
TCGA-FR-A3YN-06	2828	0	high-risk	0.15531	0.947466	0.756443	0.219182	4.20878
TCGA-W3-AA1V-06	1280	1	high-risk	0.169919	0.888286	0.962239	0.200049	4.22188
TCGA-FS-A1ZT-06	1617	0	high-risk	0.184133	0.897791	0.972444	0.210087	4.22659
TCGA-GN-A4U7-06	317	1	high-risk	0.189084	0.870873	0.975528	0.144477	4.2445
TCGA-FS-A1ZK-06	728	1	high-risk	0.172866	0.932378	0.949862	0.250772	4.28203
TCGA-GN-A4U4-06	1197	0	high-risk	0.229718	0.924391	0.907615	0.156244	4.28663
TCGA-FS-A1ZB-06	1486	1	high-risk	0.127217	0.91576	0.966768	0.258967	4.30198
TCGA-ER-A3EV-06	1429	1	high-risk	0.141815	0.91471	0.956248	0.229913	4.31792
TCGA-GN-A269-01	170	1	high-risk	0.295946	0.936305	0.971753	0.131936	4.34085
TCGA-FS-A4FB-06	813	1	high-risk	0.0471714	0.949049	0.861415	0.318448	4.34204
TCGA-ER-A2ND-06	710	1	high-risk	0.358239	0.948695	0.972949	0.0961333	4.35149
TCGA-FS-A4F4-06	2028	1	high-risk	0.182391	0.933724	0.941312	0.191491	4.38401
TCGA-YG-AA3O-06	1154	1	high-risk	0.111222	0.907017	0.973492	0.220074	4.38556
TCGA-GN-A264-06	3587	1	high-risk	0.201584	0.953166	0.968455	0.224639	4.39366
TCGA-WE-A8ZY-06	1506	1	high-risk	0.0769473	0.950873	0.899982	0.288625	4.40315
TCGA-Z2-A8RT-06	839	0	high-risk	0.13075	0.925504	0.905725	0.187883	4.41158
TCGA-FR-A69P-06	478	0	high-risk	0.261071	0.934621	0.901535	0.0816128	4.42013
TCGA-WE-A8K6-06	546	0	high-risk	0.0629071	0.949726	0.936574	0.301464	4.44302
TCGA-HR-A5NC-01	1000	0	high-risk	0.145176	0.927542	0.975801	0.20236	4.44829
TCGA-RP-A690-06	6	0	high-risk	0.295777	0.930369	0.94927	0.0428052	4.47613
TCGA-GF-A6C8-06	62	0	high-risk	0.106957	0.936417	0.956124	0.212125	4.51443
TCGA-ER-A2NF-06	877	1	high-risk	0.138617	0.924158	0.978299	0.159983	4.53881
TCGA-FR-A2OS-01	368	1	high-risk	0.0791079	0.935853	0.704039	0.0737874	4.54707
TCGA-FS-A1ZG-06	295	1	high-risk	0.143769	0.929129	0.972797	0.1497	4.56506
TCGA-GF-A769-01	1070	1	high-risk	0.0749919	0.93292	0.965242	0.214451	4.56694
TCGA-GF-A2C7-01	21	0	high-risk	0.139464	0.954131	0.971445	0.197731	4.57694
TCGA-FS-A4FD-06	2454	1	high-risk	0.177276	0.948858	0.944755	0.120609	4.61194
TCGA-FS-A1ZF-06	470	1	high-risk	0.128608	0.927402	0.975135	0.138606	4.61295
TCGA-ER-A42H-01	426	1	high-risk	0.134079	0.964212	0.963695	0.197796	4.62054
TCGA-WE-A8ZR-06	274	1	high-risk	0.133973	0.933098	0.974363	0.130938	4.64218
TCGA-XV-A9VZ-01	11	0	high-risk	0.0674946	0.950343	0.958032	0.174982	4.72987
TCGA-GN-A8LK-06	1524	1	high-risk	0.084084	0.914364	0.957978	0.0711813	4.76355
TCGA-GN-A8LN-01	772	0	high-risk	0.0796136	0.948395	0.966216	0.123696	4.81657
TCGA-FS-A1ZD-06	1628	1	high-risk	0.074174	0.943038	0.968604	0.098229	4.86075
TCGA-GN-A8LL-06	650	1	high-risk	0.0377575	0.929895	0.966124	0.0802757	4.90916
TCGA-ER-A2NE-06	613	1	high-risk	0.0783573	0.96144	0.972894	0.0756079	4.98414
