# Supplementary material for: A four-DNA methylation biomarker is a superior predictor of survival of patients with cutaneous melanoma
Source: eLife. 2019 Jun 6;8:e44310. doi: 10.7554/eLife.44310 (PMC6553943; doi:10.7554/eLife.44310)
Supplement: Figure 2—source data 1. [file elife-44310-fig2-data1.xlsx]

## Sheet: Sheet1
Sample	time	status	group	Four-DNA methylation
TCGA-EE-A29L-06	79	1	1	3.27137
TCGA-EE-A185-06	151	1	1	5.03488
TCGA-D9-A4Z2-01	190	1	1	3.55603
TCGA-ER-A19J-06	196	1	1	4.02624
TCGA-EB-A44N-01	205	1	1	3.89953
TCGA-D9-A1JX-06	216	1	1	3.31126
TCGA-EE-A17Z-06	263	1	1	4.02344
TCGA-EB-A550-01	264	1	1	3.96259
TCGA-ER-A19T-01	270	1	1	4.07164
TCGA-ER-A199-06	279	1	1	3.90402
TCGA-BF-A1PX-01	282	1	1	3.24662
TCGA-D3-A3MO-06	284	1	1	4.0495
TCGA-EB-A44R-06	315	1	1	4.00931
TCGA-DA-A3F3-06	319	1	1	4.42871
TCGA-EB-A5VU-01	321	1	1	4.42096
TCGA-EB-A3Y7-01	326	1	1	4.48478
TCGA-EB-A4P0-01	326	1	1	4.08473
TCGA-EB-A6QZ-01	352	1	1	3.88244
TCGA-D3-A2JD-06	361	1	1	4.24055
TCGA-D3-A2JK-06	368	1	1	4.13237
TCGA-EB-A5SF-01	369	1	1	4.27601
TCGA-ER-A19D-06	383	1	1	3.84799
TCGA-3N-A9WD-06	395	1	1	4.19393
TCGA-ER-A19E-06	396	1	1	4.01125
TCGA-EB-A5SE-01	401	1	1	4.26708
TCGA-EE-A20I-06	412	1	1	4.46359
TCGA-EE-A3AF-06	420	1	1	4.2076
TCGA-D3-A3ML-06	422	1	1	4.85215
TCGA-EE-A2GP-06	423	1	1	3.97778
TCGA-ER-A197-06	424	1	1	3.78652
TCGA-EE-A29D-06	425	1	1	4.75913
TCGA-DA-A95Y-06	430	1	1	4.01389
TCGA-EE-A182-06	447	1	1	4.20816
TCGA-EB-A5FP-01	454	1	1	4.77053
TCGA-D9-A3Z1-06	468	1	1	3.61055
TCGA-ER-A19K-01	469	1	1	4.28098
TCGA-EB-A57M-01	472	1	1	4.55306
TCGA-D3-A1Q1-06	504	1	1	4.63505
TCGA-D3-A1Q3-06	507	1	1	3.12136
TCGA-EE-A2MH-06	516	1	1	2.98514
TCGA-3N-A9WB-06	518	1	1	3.91512
TCGA-D9-A3Z4-01	519	1	1	4.25611
TCGA-EE-A29X-06	545	1	1	3.69972
TCGA-D9-A4Z6-06	561	1	1	4.19728
TCGA-EE-A29N-06	566	1	1	4.06302
TCGA-EE-A2M8-06	601	1	1	2.18385
TCGA-EB-A6R0-01	608	1	1	3.88332
TCGA-EB-A5KH-06	619	1	1	4.25273
TCGA-DA-A1I0-06	620	1	1	4.10957
TCGA-EB-A4IQ-01	636	1	1	4.31172
TCGA-EE-A2M5-06	659	1	1	3.75975
TCGA-D9-A6EG-06	698	1	1	4.8156
TCGA-EB-A42Y-01	721	1	1	4.20298
TCGA-D3-A2J9-06	723	1	1	2.9615
TCGA-D3-A3CF-06	746	1	1	4.16793
TCGA-EE-A29V-06	787	1	1	4.61279
TCGA-ER-A19F-06	802	1	1	3.82333
TCGA-EE-A183-06	818	1	1	3.81629
TCGA-EE-A17Y-06	828	1	1	3.98643
TCGA-EE-A3JD-06	832	1	1	3.79034
TCGA-D3-A2JE-06	841	1	1	4.03371
TCGA-D3-A1Q8-06	854	1	1	3.07077
TCGA-EE-A3AD-06	875	1	1	4.29035
TCGA-EE-A2M7-06	877	1	1	3.74201
TCGA-D3-A8GQ-06	884	1	1	3.37017
TCGA-EE-A17X-06	907	1	1	4.57353
TCGA-D3-A8GB-06	938	1	1	3.40983
TCGA-ER-A193-06	955	1	1	3.73485
TCGA-D3-A1Q9-06	961	1	1	3.5906
TCGA-EE-A181-06	1026	1	1	3.57446
TCGA-DA-A3F2-06	1032	1	1	2.9286
TCGA-EE-A3J8-06	1044	1	1	3.66765
TCGA-ER-A195-06	1078	1	1	3.68528
TCGA-DA-A1I4-06	1093	1	1	4.64004
TCGA-EE-A3J5-06	1124	1	1	4.33922
TCGA-EE-A2A5-06	1195	1	1	4.13593
TCGA-EE-A3AG-06	1265	1	1	4.61045
TCGA-EE-A2GR-06	1301	1	1	4.78185
TCGA-EE-A2MQ-06	1315	1	1	3.72683
TCGA-D3-A2J6-06	1321	1	1	4.1441
TCGA-ER-A19N-06	1341	1	1	3.24014
TCGA-ER-A194-01	1354	1	1	4.26145
TCGA-EE-A2A0-06	1424	1	1	2.73254
TCGA-EE-A2MD-06	1438	1	1	4.22614
TCGA-EE-A2MN-06	1446	1	1	4.09033
TCGA-ER-A19C-06	1487	1	1	4.68686
TCGA-ER-A198-06	1544	1	1	4.547
TCGA-ER-A19Q-06	1548	1	1	4.28754
TCGA-EE-A3JA-06	1618	1	1	4.01744
TCGA-DA-A1I8-06	1640	1	1	3.1593
TCGA-D3-A3C6-06	1766	1	1	3.65015
TCGA-D3-A8GI-06	1780	1	1	4.40011
TCGA-D3-A3CE-06	1832	1	2	3.5544
TCGA-ER-A19M-06	1857	1	2	2.67119
TCGA-EE-A29S-06	1864	1	2	3.21424
TCGA-EE-A2MC-06	1871	1	2	3.32968
TCGA-DA-A95X-06	1880	0	2	2.79091
TCGA-D3-A2JF-06	1888	0	2	2.9266
TCGA-EE-A29A-06	1927	1	2	1.68068
TCGA-EE-A29E-06	1940	0	2	4.59209
TCGA-D3-A51R-06	1941	0	2	3.86854
TCGA-EE-A3AC-06	1948	0	2	4.40637
TCGA-EE-A3J7-06	1949	0	2	2.29854
TCGA-EE-A29H-06	1966	0	2	3.1044
TCGA-D3-A2J8-06	1992	1	2	3.46751
TCGA-DA-A1IA-06	2005	1	2	3.49768
TCGA-D3-A2JO-06	2010	0	2	2.30643
TCGA-3N-A9WC-06	2022	0	2	2.80673
TCGA-D3-A2JN-06	2022	1	2	3.38223
TCGA-EE-A29Q-06	2030	1	2	3.0565
TCGA-EE-A2GC-06	2051	0	2	3.26205
TCGA-DA-A1IC-06	2071	1	2	3.47553
TCGA-EE-A184-06	2073	1	2	4.37175
TCGA-EB-A5SG-06	2076	0	2	1.1406
TCGA-EE-A2MT-06	2166	0	2	4.7881
TCGA-D3-A1Q6-06	2184	1	2	3.47658
TCGA-EE-A29G-06	2192	1	2	3.27827
TCGA-DA-A95V-06	2193	0	2	3.55265
TCGA-DA-A1I7-06	2246	0	2	3.25066
TCGA-EE-A2GM-06	2296	0	2	2.02426
TCGA-DA-A1HV-06	2329	0	2	3.18408
TCGA-D9-A6EC-06	2359	0	2	2.0374
TCGA-ER-A19A-06	2365	0	2	2.81908
TCGA-EE-A29C-06	2402	1	2	4.05151
TCGA-D3-A8GC-06	2421	1	2	2.65069
TCGA-EE-A2GL-06	2423	0	2	3.36132
TCGA-EE-A2GS-06	2470	1	2	3.50123
TCGA-EE-A29B-06	2588	1	2	3.53006
TCGA-EE-A2A6-06	2620	0	2	3.98332
TCGA-D3-A2JC-06	2639	0	2	2.52583
TCGA-D3-A3CC-06	2644	0	2	3.67964
TCGA-D3-A8GL-06	2711	1	2	3.80363
TCGA-D3-A1QA-06	2765	0	2	4.7168
TCGA-EE-A20F-06	2785	0	2	3.62982
TCGA-EE-A2GU-06	2884	0	2	3.21695
TCGA-EE-A180-06	2889	1	2	3.79898
TCGA-D3-A1QB-06	2912	0	2	2.74202
TCGA-EE-A2MJ-06	2927	1	2	3.70482
TCGA-ER-A19B-06	2993	1	2	3.32148
TCGA-EE-A2GN-06	3106	1	2	4.32454
TCGA-D3-A2J7-06	3136	1	2	2.9044
TCGA-EE-A2MG-06	3139	1	2	3.68639
TCGA-EE-A2ME-06	3141	1	2	2.97219
TCGA-D3-A3MR-06	3151	0	2	2.34089
TCGA-D3-A8GM-06	3259	1	2	4.22881
TCGA-EE-A2GJ-06	3266	1	2	3.19165
TCGA-D3-A1Q4-06	3408	0	2	3.81441
TCGA-D3-A1Q5-06	3424	1	2	3.90438
TCGA-D3-A2JG-06	3453	1	2	3.41533
TCGA-D3-A2JA-06	3514	0	2	3.94245
TCGA-EE-A2A1-06	3527	0	2	3.9795
TCGA-D3-A8GS-06	3564	1	2	2.43198
TCGA-DA-A1I5-06	3650	0	2	3.38635
TCGA-EE-A3AB-06	3733	0	2	3.71279
TCGA-EE-A3AA-06	3781	0	2	3.46907
TCGA-D3-A5GU-06	3808	0	2	2.56578
TCGA-D3-A5GL-06	3826	0	2	3.43761
TCGA-EE-A2GO-06	3857	0	2	2.95422
TCGA-EE-A3J4-06	3869	1	2	3.43285
TCGA-EE-A2M6-06	3932	0	2	2.47559
TCGA-D3-A8GR-06	3943	1	2	3.73254
TCGA-D3-A3BZ-06	3976	0	2	3.65266
TCGA-ER-A19L-06	4000	1	2	3.79372
TCGA-D3-A1Q7-06	4053	0	2	2.93682
TCGA-EE-A20B-06	4070	0	2	3.30201
TCGA-EE-A3JH-06	4086	0	2	2.39371
TCGA-EE-A2MR-06	4088	0	2	3.59671
TCGA-D3-A5GN-06	4129	0	2	3.00696
TCGA-D3-A5GO-06	4195	0	2	3.19955
TCGA-EE-A3AH-06	4222	1	2	3.12153
TCGA-DA-A1HY-06	4407	0	2	3.49543
TCGA-D3-A51J-06	4414	0	2	3.34813
TCGA-EE-A20C-06	4601	1	2	2.65264
TCGA-D9-A148-06	4609	0	2	4.71521
TCGA-ER-A19H-06	4634	1	2	3.62133
TCGA-D3-A8GP-06	4646	0	2	2.5936
TCGA-D3-A8GN-06	4897	0	2	2.71332
TCGA-ER-A19P-06	4930	1	2	2.24923
TCGA-EE-A2MS-06	4942	0	2	3.10609
TCGA-D3-A3CB-06	5065	0	2	2.57142
TCGA-D3-A8GV-06	5101	1	2	2.74202
TCGA-EE-A2MM-06	5107	1	2	4.55911
TCGA-D3-A2JB-06	5110	1	2	3.13135
TCGA-EE-A20H-06	5118	1	2	2.27123
TCGA-D3-A8GK-06	5177	0	2	4.19013
TCGA-D3-A2JL-06	5219	0	2	1.80135
TCGA-EE-A3J3-06	5237	1	2	3.20676
TCGA-EE-A2GE-06	5286	0	2	2.41811
TCGA-D3-A51E-06	5318	0	2	3.45105
TCGA-DA-A1I2-06	5370	1	2	2.59949
TCGA-D3-A5GR-06	5424	0	2	3.10296
TCGA-EE-A2MK-06	5487	0	2	2.8513
TCGA-EE-A29W-06	5932	0	2	3.38412
TCGA-EE-A3JB-06	6138	0	2	3.37178
TCGA-EE-A2MI-06	6225	1	2	3.9168
TCGA-DA-A1I1-06	6311	0	2	3.2278
TCGA-EE-A2ML-06	6590	1	2	3.06903
TCGA-EE-A2GH-06	6699	0	2	2.11089
TCGA-DA-A3F5-06	6873	1	2	3.44576
TCGA-D3-A8GJ-06	7342	0	2	1.5694
TCGA-EE-A2MP-06	7563	0	2	2.87264
TCGA-EE-A2MF-06	8174	1	2	3.66453
TCGA-ER-A19G-06	9188	0	2	3.3503
TCGA-EE-A2GD-06	10346	1	2	2.84681
TCGA-EE-A29T-06	11252	0	2	2.70015
