# Supplementary material for: A four-DNA methylation biomarker is a superior predictor of survival of patients with cutaneous melanoma
Source: eLife. 2019 Jun 6;8:e44310. doi: 10.7554/eLife.44310 (PMC6553943; doi:10.7554/eLife.44310)
Supplement: Figure 2—source data 3. [file elife-44310-fig2-data3.xlsx]

## Sheet: Sheet1
Sample	time	status	group	cg06778853	cg24670442	cg18456782	cg26263675	Four-DNA methylation
GSM1247753	884	0	low-risk	0.373	0.584	0.911	0.545	1.74659
GSM1247767	418	1	low-risk	0.134	0.838	0.31	0.53	2.5791
GSM1247745	298	1	low-risk	0.711	1	0.976	0.661	2.70868
GSM1247734	224	1	low-risk	0.28	0.84	0.318	0.296	2.81157
GSM1247752	86	1	low-risk	0.147	1	0.667	0.797	3.1206
GSM1247765	287	1	low-risk	0.196	1	0.387	0.584	3.1318
GSM1247736	620	1	low-risk	0.418	0.839	0.952	0.368	3.17087
GSM1247780	1075	1	low-risk	0.413	0.916	0.645	0.318	3.2367
GSM1247775	490	1	low-risk	0.375	1	0.2	0.253	3.25748
GSM1247751	2711	0	low-risk	0.38	0.923	0.444	0.173	3.38826
GSM1247778	229	1	low-risk	0.413	1	0.418	0.25	3.45907
GSM1247748	424	1	low-risk	0.176	0.99	0.639	0.57	3.46664
GSM1247759	42	1	low-risk	0.19	1	0.351	0.402	3.48268
GSM1247737	235	1	low-risk	0.253	0.997	0.294	0.283	3.53024
GSM1247750	3066	0	low-risk	0.509	1	0.969	0.446	3.53953
GSM1247742	432	1	low-risk	0.368	1	0.241	0.148	3.54259
GSM1247781	113	1	low-risk	0.11	1	0.562	0.519	3.64833
GSM1247773	92	1	high-risk	0.149	1	0.564	0.462	3.69637
GSM1247749	407	1	high-risk	0.067	1	0.638	0.556	3.74595
GSM1247782	843	0	high-risk	0.641	1	0.961	0.19	3.81696
GSM1247755	1493	1	high-risk	0.521	0.951	0.96	0.175	3.86795
GSM1247756	70	1	high-risk	0.421	1	0.391	0.028	3.87856
GSM1247771	348	1	high-risk	0.689	1	0.962	0.108	3.89927
GSM1247733	124	1	high-risk	0.231	1	0.434	0.17	3.99535
GSM1247758	34	1	high-risk	0.57	1	0.921	0.139	4.01106
GSM1247746	104	1	high-risk	0.19	0.999	0.975	0.507	4.02398
GSM1247754	329	1	high-risk	0.247	1	0.542	0.197	4.04058
GSM1247739	266	1	high-risk	0.064	1	0.579	0.38	4.05018
GSM1247763	1164	1	high-risk	0.301	1	0.949	0.359	4.09604
GSM1247769	44	1	high-risk	0.239	1	0.615	0.197	4.14559
GSM1247744	357	1	high-risk	0.097	0.995	0.949	0.509	4.14858
GSM1247738	152	1	high-risk	0.296	1	0.971	0.35	4.15161
GSM1247774	219	1	high-risk	0.125	1	0.943	0.463	4.20594
GSM1247772	69	1	high-risk	0.074	1	0.203	0.047	4.27092
GSM1247770	33	1	high-risk	0.481	1	0.925	0.091	4.28732
GSM1247747	77	1	high-risk	0.351	1	0.97	0.231	4.29607
GSM1247776	89	1	high-risk	0.126	1	0.615	0.228	4.2963
GSM1247764	159	1	high-risk	0.174	1	0.936	0.334	4.37558
GSM1247761	299	1	high-risk	0.117	0.943	0.937	0.183	4.56117
GSM1247735	98	1	high-risk	0.066	1	0.595	0.122	4.60989
GSM1247757	102	1	high-risk	0.065	1	0.979	0.345	4.61365
GSM1247743	77	1	high-risk	0.175	1	0.988	0.246	4.62308
GSM1247741	22	1	high-risk	0.208	1	0.984	0.168	4.7195
GSM1247760	874	0	high-risk	0.19	1	0.98	0.172	4.74056
GSM1247768	114	1	high-risk	0.197	1	0.895	0.037	4.9073
GSM1247740	353	1	high-risk	0.092	1	0.979	0.173	4.9246
GSM1247766	500	1	high-risk	0.063	1	0.98	0.157	5.01501
