# Supplementary material for: A four-DNA methylation biomarker is a superior predictor of survival of patients with cutaneous melanoma
Source: eLife. 2019 Jun 6;8:e44310. doi: 10.7554/eLife.44310 (PMC6553943; doi:10.7554/eLife.44310)
Supplement: Figure 2—source data 4. [file elife-44310-fig2-data4.xlsx]

## Sheet: Sheet1
Sample	time	status	group	Four-DNA methylation
GSM1247741	22	1	1	4.7195
GSM1247770	33	1	1	4.28732
GSM1247758	34	1	1	4.01106
GSM1247759	42	1	1	3.48268
GSM1247769	44	1	1	4.14559
GSM1247772	69	1	1	4.27092
GSM1247756	70	1	1	3.87856
GSM1247747	77	1	1	4.29607
GSM1247743	77	1	1	4.62308
GSM1247752	86	1	1	3.1206
GSM1247776	89	1	1	4.2963
GSM1247773	92	1	1	3.69637
GSM1247735	98	1	1	4.60989
GSM1247757	102	1	1	4.61365
GSM1247746	104	1	1	4.02398
GSM1247781	113	1	1	3.64833
GSM1247768	114	1	1	4.9073
GSM1247733	124	1	1	3.99535
GSM1247738	152	1	1	4.15161
GSM1247764	159	1	1	4.37558
GSM1247774	219	1	1	4.20594
GSM1247734	224	1	1	2.81157
GSM1247778	229	1	1	3.45907
GSM1247737	235	1	1	3.53024
GSM1247739	266	1	1	4.05018
GSM1247765	287	1	1	3.1318
GSM1247745	298	1	1	2.70868
GSM1247761	299	1	1	4.56117
GSM1247754	329	1	1	4.04058
GSM1247771	348	1	1	3.89927
GSM1247740	353	1	1	4.9246
GSM1247744	357	1	1	4.14858
GSM1247749	407	1	2	3.74595
GSM1247767	418	1	2	2.5791
GSM1247748	424	1	2	3.46664
GSM1247742	432	1	2	3.54259
GSM1247775	490	1	2	3.25748
GSM1247766	500	1	2	5.01501
GSM1247736	620	1	2	3.17087
GSM1247782	843	0	2	3.81696
GSM1247760	874	0	2	4.74056
GSM1247753	884	0	2	1.74659
GSM1247780	1075	1	2	3.2367
GSM1247763	1164	1	2	4.09604
GSM1247755	1493	1	2	3.86795
GSM1247751	2711	0	2	3.38826
GSM1247750	3066	0	2	3.53953
