# Supplementary material for: A four-DNA methylation biomarker is a superior predictor of survival of patients with cutaneous melanoma
Source: eLife. 2019 Jun 6;8:e44310. doi: 10.7554/eLife.44310 (PMC6553943; doi:10.7554/eLife.44310)
Supplement: Figure 3—source data 1. [file elife-44310-fig3-data1.xlsx]

## Sheet: Sheet1
Sample	time	status	age_at_initial_pathologic_diagnosis	group	Four-DNA methylation
TCGA-D3-A5GN-06	4129	0	15	low-risk	3.00696
TCGA-D3-A8GJ-06	7342	0	18	low-risk	1.5694
TCGA-EE-A2MK-06	5487	0	18	low-risk	2.8513
TCGA-D3-A51J-06	4414	0	19	low-risk	3.34813
TCGA-FS-A1Z7-06	237	1	19	high-risk	3.89706
TCGA-EE-A29C-06	2402	1	20	high-risk	4.05151
TCGA-D3-A5GR-06	5424	0	23	low-risk	3.10296
TCGA-EE-A2MG-06	3139	1	23	low-risk	3.68639
TCGA-D3-A2JK-06	368	1	24	high-risk	4.13237
TCGA-GN-A263-01	467	1	24	high-risk	3.94398
TCGA-LH-A9QB-06	11217	0	24	low-risk	3.44569
TCGA-D3-A8GV-06	5101	1	25	low-risk	2.74202
TCGA-EE-A3AG-06	1265	1	25	high-risk	4.61045
TCGA-ER-A3ES-06	7514	1	25	high-risk	4.17958
TCGA-WE-A8ZT-06	359	0	25	high-risk	4.10572
TCGA-D3-A8GE-06	804	0	26	high-risk	4.17317
TCGA-W3-AA21-06	3195	1	26	low-risk	3.54513
TCGA-D3-A8GN-06	4897	0	27	low-risk	2.71332
TCGA-DA-A1I5-06	3650	0	27	low-risk	3.38635
TCGA-EE-A2GS-06	2470	1	28	low-risk	3.50123
TCGA-FR-A44A-06	5299	0	29	low-risk	2.29897
TCGA-D3-A2JG-06	3453	1	30	low-risk	3.41533
TCGA-EE-A3AB-06	3733	0	30	high-risk	3.71279
TCGA-EE-A3AH-06	4222	1	30	low-risk	3.12153
TCGA-ER-A3PL-06	1010	0	30	high-risk	3.78211
TCGA-GN-A4U3-06	3708	0	30	low-risk	3.1941
TCGA-FS-A1ZQ-06	4062	1	31	high-risk	4.20553
TCGA-DA-A1IA-06	2005	1	32	low-risk	3.49768
TCGA-FS-A1Z0-06	6164	1	32	high-risk	3.87477
TCGA-D3-A1Q8-06	854	1	33	low-risk	3.07077
TCGA-EE-A29M-06	1729	0	33	high-risk	4.18344
TCGA-EB-A431-01	568	0	34	high-risk	4.39708
TCGA-EE-A2GH-06	6699	0	34	low-risk	2.11089
TCGA-EE-A2MP-06	7563	0	34	low-risk	2.87264
TCGA-FR-A69P-06	478	0	34	high-risk	4.42013
TCGA-EE-A2ML-06	6590	1	35	low-risk	3.06903
TCGA-ER-A19L-06	4000	1	35	high-risk	3.79372
TCGA-BF-A3DJ-01	464	0	36	low-risk	3.35882
TCGA-D3-A5GU-06	3808	0	36	low-risk	2.56578
TCGA-ER-A19E-06	396	1	36	high-risk	4.01125
TCGA-ER-A19M-06	1857	1	36	low-risk	2.67119
TCGA-FS-A1ZR-06	347	1	36	high-risk	3.80081
TCGA-D3-A2JP-06	1812	0	37	high-risk	3.94982
TCGA-DA-A1HW-06	820	0	37	high-risk	3.98379
TCGA-EB-A3HV-01	39	0	37	low-risk	3.42363
TCGA-ER-A19Q-06	1548	1	37	high-risk	4.28754
TCGA-WE-AA9Y-06	370	0	37	high-risk	3.71801
TCGA-D3-A3MV-06	1378	0	38	low-risk	3.61906
TCGA-FR-A729-06	6716	0	38	high-risk	4.03862
TCGA-GN-A267-06	1960	1	38	high-risk	3.83167
TCGA-D3-A3CB-06	5065	0	39	low-risk	2.57142
TCGA-D3-A51E-06	5318	0	39	low-risk	3.45105
TCGA-D9-A3Z3-06	678	0	39	high-risk	4.12379
TCGA-DA-A3F8-06	1319	0	39	low-risk	2.90456
TCGA-EE-A2GI-06	1482	0	39	low-risk	3.23683
TCGA-EE-A2MF-06	8174	1	39	low-risk	3.66453
TCGA-ER-A2NE-06	613	1	39	high-risk	4.98414
TCGA-FS-A1YX-06	1478	1	39	high-risk	3.76177
TCGA-FS-A4FD-06	2454	1	39	high-risk	4.61194
TCGA-GF-A769-01	1070	1	39	high-risk	4.56694
TCGA-BF-AAP0-06	454	0	40	low-risk	2.90276
TCGA-D9-A148-06	4609	0	40	high-risk	4.71521
TCGA-EE-A2GL-06	2423	0	40	low-risk	3.36132
TCGA-ER-A19H-06	4634	1	40	low-risk	3.62133
TCGA-ER-A42K-06	394	1	40	high-risk	3.84858
TCGA-FS-A1ZE-06	1413	1	40	high-risk	4.12441
TCGA-EB-A4OZ-01	620	0	41	low-risk	3.52971
TCGA-FR-A8YE-06	3176	0	41	low-risk	3.37066
TCGA-D3-A1Q7-06	4053	0	42	low-risk	2.93682
TCGA-D3-A3MR-06	3151	0	42	low-risk	2.34089
TCGA-DA-A1HY-06	4407	0	42	low-risk	3.49543
TCGA-EB-A4IQ-01	636	1	42	high-risk	4.31172
TCGA-EE-A29W-06	5932	0	42	low-risk	3.38412
TCGA-EE-A3J3-06	5237	1	42	low-risk	3.20676
TCGA-ER-A19B-06	2993	1	42	low-risk	3.32148
TCGA-Z2-A8RT-06	839	0	42	high-risk	4.41158
TCGA-D3-A2JL-06	5219	0	43	low-risk	1.80135
TCGA-D3-A5GT-01	487	0	43	high-risk	4.74784
TCGA-D3-A8GL-06	2711	1	43	high-risk	3.80363
TCGA-EE-A2A5-06	1195	1	43	high-risk	4.13593
TCGA-EE-A2A6-06	2620	0	43	high-risk	3.98332
TCGA-EE-A2MI-06	6225	1	43	high-risk	3.9168
TCGA-EE-A3J7-06	1949	0	43	low-risk	2.29854
TCGA-ER-A2NG-06	1490	1	43	low-risk	3.26169
TCGA-FS-A1ZN-01	730	1	43	high-risk	3.98601
TCGA-YD-A89C-06	210	0	43	low-risk	3.64866
TCGA-EE-A2GE-06	5286	0	44	low-risk	2.41811
TCGA-EE-A3JA-06	1618	1	44	high-risk	4.01744
TCGA-FR-A3YN-06	2828	0	44	high-risk	4.20878
TCGA-D3-A8GK-06	5177	0	45	high-risk	4.19013
TCGA-DA-A1I2-06	5370	1	45	low-risk	2.59949
TCGA-DA-A3F5-06	6873	1	45	low-risk	3.44576
TCGA-EE-A2MT-06	2166	0	45	high-risk	4.7881
TCGA-ER-A198-06	1544	1	45	high-risk	4.547
TCGA-FS-A1ZA-06	843	1	45	low-risk	2.855
TCGA-GN-A266-06	308	1	45	high-risk	4.1079
TCGA-WE-A8ZX-06	1089	0	45	high-risk	3.75831
TCGA-BF-A1PU-01	387	0	46	high-risk	4.66736
TCGA-D3-A2JN-06	2022	1	46	low-risk	3.38223
TCGA-EE-A2A1-06	3527	0	46	high-risk	3.9795
TCGA-EE-A2GK-06	1665	0	46	low-risk	3.2957
TCGA-ER-A195-06	1078	1	46	low-risk	3.68528
TCGA-ER-A19D-06	383	1	46	high-risk	3.84799
TCGA-FS-A4F2-06	1525	1	46	low-risk	3.49575
TCGA-FS-A4FB-06	813	1	46	high-risk	4.34204
TCGA-HR-A2OH-06	2004	1	46	low-risk	2.25443
TCGA-D3-A3MO-06	284	1	47	high-risk	4.0495
TCGA-EE-A3AA-06	3781	0	47	low-risk	3.46907
TCGA-EE-A3AC-06	1948	0	47	high-risk	4.40637
TCGA-ER-A19N-06	1341	1	47	low-risk	3.24014
TCGA-ER-A19P-06	4930	1	47	low-risk	2.24923
TCGA-GN-A262-06	4255	0	47	high-risk	3.77687
TCGA-WE-AAA0-06	1229	0	47	high-risk	3.99048
TCGA-D3-A2J8-06	1992	1	48	low-risk	3.46751
TCGA-D3-A8GB-06	938	1	48	low-risk	3.40983
TCGA-D3-A8GC-06	2421	1	48	low-risk	2.65069
TCGA-EB-A1NK-01	1039	0	48	high-risk	4.41441
TCGA-EB-A5UM-01	779	0	48	high-risk	3.71572
TCGA-EE-A183-06	818	1	48	high-risk	3.81629
TCGA-EE-A29R-06	440	0	48	high-risk	4.00139
TCGA-EE-A3AF-06	420	1	48	high-risk	4.2076
TCGA-ER-A19G-06	9188	0	48	low-risk	3.3503
TCGA-ER-A19W-06	4507	1	48	low-risk	2.37786
TCGA-FW-A5DY-06	587	0	48	low-risk	3.09886
TCGA-GF-A2C7-01	21	0	48	high-risk	4.57694
TCGA-WE-A8ZQ-06	1923	0	48	high-risk	3.8628
TCGA-EB-A42Z-01	441	0	49	low-risk	3.62854
TCGA-EB-A5UN-06	1792	0	49	high-risk	3.98843
TCGA-EE-A2M5-06	659	1	49	high-risk	3.75975
TCGA-ER-A2NH-06	1264	0	49	low-risk	2.46069
TCGA-ER-A42L-06	4533	0	49	low-risk	2.82256
TCGA-FR-A2OS-01	368	1	49	high-risk	4.54707
TCGA-OD-A75X-06	9061	1	49	low-risk	3.07193
TCGA-QB-A6FS-06	220	0	49	high-risk	4.19397
TCGA-WE-A8ZR-06	274	1	49	high-risk	4.64218
TCGA-D3-A2JO-06	2010	0	50	low-risk	2.30643
TCGA-D9-A4Z2-01	190	1	50	low-risk	3.55603
TCGA-EE-A3AD-06	875	1	50	high-risk	4.29035
TCGA-ER-A2NC-06	1333	1	50	high-risk	3.9664
TCGA-FR-A7U8-06	847	0	50	high-risk	3.77187
TCGA-HR-A2OG-06	7	0	50	low-risk	2.83357
TCGA-D3-A51F-06	1695	0	51	low-risk	1.83744
TCGA-D3-A51K-06	1002	0	51	high-risk	4.04595
TCGA-DA-A1I4-06	1093	1	51	high-risk	4.64004
TCGA-EB-A44Q-06	422	0	51	high-risk	3.93303
TCGA-EE-A29T-06	11252	0	51	low-risk	2.70015
TCGA-EE-A2GB-06	1803	0	51	high-risk	4.43344
TCGA-EE-A2ME-06	3141	1	51	low-risk	2.97219
TCGA-ER-A19T-01	270	1	51	high-risk	4.07164
TCGA-ER-A19T-06	270	1	51	low-risk	3.36875
TCGA-FS-A1ZC-06	10870	1	51	low-risk	3.62027
TCGA-GN-A4U8-06	1487	0	51	low-risk	2.75181
TCGA-XV-A9W5-01	392	0	51	high-risk	3.91504
TCGA-D3-A8GS-06	3564	1	52	low-risk	2.43198
TCGA-DA-A3F3-06	319	1	52	high-risk	4.42871
TCGA-DA-A95W-06	765	0	52	low-risk	2.37091
TCGA-EB-A44R-06	315	1	52	high-risk	4.00931
TCGA-EE-A2MD-06	1438	1	52	high-risk	4.22614
TCGA-EE-A3AE-06	1658	0	52	high-risk	4.25487
TCGA-FS-A1YW-06	6598	1	52	low-risk	3.51225
TCGA-FS-A1ZP-06	2273	1	52	low-risk	3.35661
TCGA-FS-A4F8-06	5318	1	52	high-risk	3.76014
TCGA-D3-A1Q4-06	3408	0	53	high-risk	3.81441
TCGA-D3-A2JC-06	2639	0	53	low-risk	2.52583
TCGA-D3-A3MU-06	1209	0	53	low-risk	2.98607
TCGA-EB-A3XD-01	1160	0	53	high-risk	3.77601
TCGA-EB-A51B-01	931	0	53	high-risk	4.11441
TCGA-EE-A20F-06	2785	0	53	low-risk	3.62982
TCGA-EE-A29G-06	2192	1	53	low-risk	3.27827
TCGA-ER-A2NF-01	877	1	53	high-risk	4.1629
TCGA-ER-A2NF-06	877	1	53	high-risk	4.53881
TCGA-GN-A265-06	2948	0	53	low-risk	3.20435
TCGA-D3-A3C6-06	1766	1	54	low-risk	3.65015
TCGA-D3-A8GR-06	3943	1	54	high-risk	3.73254
TCGA-D9-A3Z4-01	519	1	54	high-risk	4.25611
TCGA-D9-A4Z6-06	561	1	54	high-risk	4.19728
TCGA-EE-A17X-06	907	1	54	high-risk	4.57353
TCGA-EE-A29E-06	1940	0	54	high-risk	4.59209
TCGA-EE-A2M8-06	601	1	54	low-risk	2.18385
TCGA-EE-A3JH-06	4086	0	54	low-risk	2.39371
TCGA-ER-A19J-06	196	1	54	high-risk	4.02624
TCGA-FR-A728-01	583	0	54	high-risk	3.70397
TCGA-FS-A1ZS-06	4526	0	54	low-risk	3.68518
TCGA-FS-A1ZZ-06	822	1	54	low-risk	3.36327
TCGA-XV-AB01-06	403	0	54	low-risk	3.63464
TCGA-BF-AAP6-01	325	0	55	high-risk	4.56325
TCGA-D3-A1Q6-06	2184	1	55	low-risk	3.47658
TCGA-D3-A1QA-06	2765	0	55	high-risk	4.7168
TCGA-DA-A1I1-06	6311	0	55	low-risk	3.2278
TCGA-DA-A3F2-06	1032	1	55	low-risk	2.9286
TCGA-EB-A5KH-06	619	1	55	high-risk	4.25273
TCGA-EB-A6L9-06	1109	0	55	high-risk	3.75707
TCGA-EE-A185-06	151	1	55	high-risk	5.03488
TCGA-ER-A3EV-06	1429	1	55	high-risk	4.31792
TCGA-FS-A1YY-06	6953	1	55	high-risk	3.83139
TCGA-FS-A1ZT-06	1617	0	55	high-risk	4.22659
TCGA-BF-A1PX-01	282	1	56	low-risk	3.24662
TCGA-D3-A51N-06	688	0	56	low-risk	3.03798
TCGA-D9-A6EC-06	2359	0	56	low-risk	2.0374
TCGA-D9-A6EG-06	698	1	56	high-risk	4.8156
TCGA-EB-A24C-01	632	0	56	high-risk	3.88969
TCGA-EB-A3Y6-01	126	0	56	high-risk	3.98076
TCGA-EB-A4XL-01	777	0	56	high-risk	4.38646
TCGA-EB-A57M-01	472	1	56	high-risk	4.55306
TCGA-EB-A5VU-01	321	1	56	high-risk	4.42096
TCGA-EE-A20H-06	5118	1	56	low-risk	2.27123
TCGA-FR-A8YD-06	1103	1	56	low-risk	3.61388
TCGA-GN-A4U7-06	317	1	56	high-risk	4.2445
TCGA-WE-AAA4-06	760	0	56	low-risk	3.34681
TCGA-XV-AAZV-01	412	0	56	high-risk	4.01384
TCGA-D3-A3C7-06	1429	0	57	high-risk	3.94365
TCGA-EB-A3XF-01	278	0	57	high-risk	4.25056
TCGA-EB-A5SG-06	2076	0	57	low-risk	1.1406
TCGA-EE-A17Z-06	263	1	57	high-risk	4.02344
TCGA-ER-A2NB-01	857	1	57	low-risk	3.08115
TCGA-ER-A2ND-06	710	1	57	high-risk	4.35149
TCGA-FS-A1ZB-06	1486	1	57	high-risk	4.30198
TCGA-FW-A3TV-06	411	0	57	high-risk	4.18658
TCGA-W3-AA1Q-06	2101	1	57	low-risk	1.57253
TCGA-WE-A8ZN-06	1794	0	57	low-risk	3.66006
TCGA-Z2-AA3V-06	486	0	57	high-risk	4.0448
TCGA-BF-AAP8-01	447	0	58	low-risk	3.56933
TCGA-D3-A2JD-06	361	1	58	high-risk	4.24055
TCGA-D3-A3C8-06	1409	0	58	low-risk	1.94513
TCGA-D3-A5GS-06	553	0	58	high-risk	4.1389
TCGA-EB-A44P-01	741	0	58	high-risk	3.91964
TCGA-EB-A6R0-01	608	1	58	high-risk	3.88332
TCGA-EB-A82B-01	390	0	58	high-risk	4.38848
TCGA-EE-A29X-06	545	1	58	high-risk	3.69972
TCGA-EE-A2GD-06	10346	1	58	low-risk	2.84681
TCGA-EE-A2MN-06	1446	1	58	high-risk	4.09033
TCGA-ER-A1A1-06	3196	0	58	low-risk	3.53286
TCGA-GF-A3OT-06	301	0	58	low-risk	3.67163
TCGA-Z2-AA3S-06	2950	0	58	low-risk	3.5951
TCGA-D3-A51T-06	818	0	59	high-risk	3.86998
TCGA-EB-A44N-01	205	1	59	high-risk	3.89953
TCGA-EE-A20C-06	4601	1	59	low-risk	2.65264
TCGA-EE-A29H-06	1966	0	59	low-risk	3.1044
TCGA-EE-A3J8-06	1044	1	59	low-risk	3.66765
TCGA-FW-A3I3-06	531	0	59	low-risk	3.45608
TCGA-GN-A9SD-06	1807	1	59	high-risk	3.94925
TCGA-D3-A1Q5-06	3424	1	60	high-risk	3.90438
TCGA-D3-A51H-06	1714	0	60	low-risk	3.33333
TCGA-D3-A51R-06	1941	0	60	high-risk	3.86854
TCGA-EB-A5SH-06	1643	0	60	high-risk	3.89544
TCGA-EE-A2MJ-06	2927	1	60	high-risk	3.70482
TCGA-EE-A3JB-06	6138	0	60	low-risk	3.37178
TCGA-FS-A1ZG-06	295	1	60	high-risk	4.56506
TCGA-GN-A264-06	3587	1	60	high-risk	4.39366
TCGA-W3-A825-06	1917	1	60	low-risk	3.21036
TCGA-BF-AAP4-01	335	0	61	low-risk	3.63117
TCGA-D3-A3CF-06	746	1	61	high-risk	4.16793
TCGA-D3-A5GO-06	4195	0	61	low-risk	3.19955
TCGA-EE-A2M6-06	3932	0	61	low-risk	2.47559
TCGA-EE-A2MR-06	4088	0	61	low-risk	3.59671
TCGA-GN-A4U5-01	1156	0	61	low-risk	3.17237
TCGA-IH-A3EA-01	524	0	61	low-risk	3.52837
TCGA-BF-AAP2-01	405	0	62	high-risk	4.4194
TCGA-DA-A1I7-06	2246	0	62	low-risk	3.25066
TCGA-DA-A95X-06	1880	0	62	low-risk	2.79091
TCGA-EB-A553-01	226	0	62	high-risk	4.09568
TCGA-ER-A193-06	955	1	62	high-risk	3.73485
TCGA-FS-A1Z4-06	854	1	62	low-risk	3.60692
TCGA-GF-A6C8-06	62	0	62	high-risk	4.51443
TCGA-WE-A8ZY-06	1506	1	62	high-risk	4.40315
TCGA-XV-AAZW-01	393	1	62	high-risk	3.93312
TCGA-YG-AA3O-06	1154	1	62	high-risk	4.38556
TCGA-BF-A3DM-01	601	0	63	high-risk	4.42869
TCGA-BF-A5EQ-01	323	0	63	low-risk	3.35714
TCGA-BF-A5ER-01	327	0	63	low-risk	1.90674
TCGA-D3-A3BZ-06	3976	0	63	low-risk	3.65266
TCGA-D3-A8GD-06	718	0	63	high-risk	3.69859
TCGA-D9-A1X3-06	551	0	63	low-risk	2.78615
TCGA-DA-A1I0-06	620	1	63	high-risk	4.10957
TCGA-DA-A1I8-06	1640	1	63	low-risk	3.1593
TCGA-EB-A299-01	378	0	63	low-risk	3.6076
TCGA-EB-A3XB-01	796	0	63	high-risk	3.85907
TCGA-EE-A2MM-06	5107	1	63	high-risk	4.55911
TCGA-FR-A7U9-06	571	0	63	high-risk	3.8892
TCGA-FS-A1ZD-06	1628	1	63	high-risk	4.86075
TCGA-GN-A26A-06	988	1	63	high-risk	3.90477
TCGA-W3-A824-06	6940	0	63	low-risk	3.42016
TCGA-W3-AA1V-06	1280	1	63	high-risk	4.22188
TCGA-YG-AA3P-06	439	0	63	low-risk	3.08187
TCGA-D3-A1Q3-06	507	1	64	low-risk	3.12136
TCGA-ER-A196-01	1785	0	64	high-risk	4.05231
TCGA-ER-A3ET-06	2829	1	64	low-risk	3.34119
TCGA-FS-A4F4-06	2028	1	64	high-risk	4.38401
TCGA-W3-AA1W-06	6666	0	64	low-risk	1.69658
TCGA-BF-A5EO-01	703	0	65	high-risk	3.82648
TCGA-D3-A2J6-06	1321	1	65	high-risk	4.1441
TCGA-D9-A149-06	1663	0	65	low-risk	3.31434
TCGA-EB-A4OY-01	977	0	65	high-risk	3.71199
TCGA-EB-A5FP-01	454	1	65	high-risk	4.77053
TCGA-EE-A2GU-06	2884	0	65	low-risk	3.21695
TCGA-FR-A7UA-06	1164	0	65	low-risk	0.877741
TCGA-FS-A1ZW-06	1505	0	65	low-risk	2.45727
TCGA-WE-A8K5-06	1860	1	65	low-risk	3.21036
TCGA-D3-A8GQ-06	884	1	66	low-risk	3.37017
TCGA-D9-A3Z1-06	468	1	66	low-risk	3.61055
TCGA-EB-A85I-01	362	0	66	low-risk	3.47554
TCGA-EB-A85J-01	360	0	66	low-risk	3.61193
TCGA-EB-A97M-01	414	0	66	low-risk	3.56144
TCGA-EE-A20B-06	4070	0	66	low-risk	3.30201
TCGA-EE-A2GO-06	3857	0	66	low-risk	2.95422
TCGA-EE-A2M7-06	877	1	66	high-risk	3.74201
TCGA-EE-A2MH-06	516	1	66	low-risk	2.98514
TCGA-RP-A690-06	6	0	66	high-risk	4.47613
TCGA-W3-A828-06	3683	1	66	low-risk	3.49014
TCGA-D3-A2J7-06	3136	1	67	low-risk	2.9044
TCGA-EE-A29B-06	2588	1	67	low-risk	3.53006
TCGA-EE-A2GN-06	3106	1	67	high-risk	4.32454
TCGA-FS-A4F0-06	2367	0	67	low-risk	3.06886
TCGA-YG-AA3N-01	306	0	67	high-risk	3.75538
TCGA-D3-A2JA-06	3514	0	68	high-risk	3.94245
TCGA-D3-A2JH-06	1280	0	68	low-risk	2.33546
TCGA-D3-A8GI-06	1780	1	68	high-risk	4.40011
TCGA-D9-A4Z5-01	218	0	68	high-risk	4.2023
TCGA-DA-A95Y-06	430	1	68	high-risk	4.01389
TCGA-EE-A29A-06	1927	1	68	low-risk	1.68068
TCGA-FS-A1ZK-06	728	1	68	high-risk	4.28203
TCGA-FW-A3R5-06	1124	0	68	high-risk	3.95146
TCGA-GN-A8LL-06	650	1	68	high-risk	4.90916
TCGA-GN-A8LN-01	772	0	68	high-risk	4.81657
TCGA-D3-A3CC-06	2644	0	69	low-risk	3.67964
TCGA-DA-A1IB-06	825	0	69	low-risk	2.63277
TCGA-EB-A44O-01	81	0	69	high-risk	4.20671
TCGA-EE-A17Y-06	828	1	69	high-risk	3.98643
TCGA-EE-A180-06	2889	1	69	high-risk	3.79898
TCGA-FR-A3R1-01	685	0	69	low-risk	2.73959
TCGA-D3-A2JB-06	5110	1	70	low-risk	3.13135
TCGA-D3-A3ML-06	422	1	70	high-risk	4.85215
TCGA-D9-A6EA-06	766	0	70	low-risk	3.20332
TCGA-EB-A82C-01	17	0	70	high-risk	4.59536
TCGA-EE-A29Q-06	2030	1	70	low-risk	3.0565
TCGA-EE-A2GM-06	2296	0	70	low-risk	2.02426
TCGA-EE-A2MQ-06	1315	1	70	high-risk	3.72683
TCGA-EE-A3JD-06	832	1	70	high-risk	3.79034
TCGA-FS-A1ZU-06	808	1	70	high-risk	3.91632
TCGA-GN-A269-01	170	1	70	high-risk	4.34085
TCGA-GN-A8LK-06	1524	1	70	high-risk	4.76355
TCGA-WE-A8JZ-06	731	0	70	low-risk	3.68917
TCGA-WE-A8ZM-06	3082	0	70	low-risk	3.18622
TCGA-3N-A9WB-06	518	1	71	high-risk	3.91512
TCGA-BF-A1PZ-01	853	0	71	high-risk	4.38918
TCGA-EB-A5UL-06	891	0	71	high-risk	4.17171
TCGA-EB-A6QY-01	382	0	71	high-risk	3.72362
TCGA-EE-A2A2-06	1814	0	71	low-risk	3.43981
TCGA-EE-A2MU-06	1620	0	71	low-risk	3.3294
TCGA-EE-A3J5-06	1124	1	71	high-risk	4.33922
TCGA-FS-A1ZH-06	996	1	71	low-risk	3.42118
TCGA-FS-A1ZY-06	824	1	71	high-risk	3.83041
TCGA-FW-A5DX-01	640	0	71	high-risk	4.1793
TCGA-GN-A4U9-06	673	1	71	low-risk	2.29308
TCGA-RP-A694-06	21	0	71	high-risk	3.7726
TCGA-W3-AA1R-06	3379	1	71	high-risk	3.84376
TCGA-D3-A1Q9-06	961	1	72	low-risk	3.5906
TCGA-EB-A24D-01	645	0	72	low-risk	3.45945
TCGA-EE-A184-06	2073	1	72	high-risk	4.37175
TCGA-EE-A2MS-06	4942	0	72	low-risk	3.10609
TCGA-EE-A3J4-06	3869	1	72	low-risk	3.43285
TCGA-FS-A1Z3-06	636	1	72	low-risk	3.59324
TCGA-FW-A3TU-06	1691	1	72	high-risk	3.79673
TCGA-GN-A26D-06	1460	1	72	high-risk	4.08194
TCGA-BF-AAOU-01	476	0	73	low-risk	3.63832
TCGA-D3-A8GM-06	3259	1	73	high-risk	4.22881
TCGA-D9-A4Z3-01	505	0	73	low-risk	2.75156
TCGA-DA-A960-01	804	0	73	high-risk	4.50619
TCGA-EB-A42Y-01	721	1	73	high-risk	4.20298
TCGA-EB-A5SE-01	401	1	73	high-risk	4.26708
TCGA-EE-A29P-06	1716	0	73	low-risk	1.64429
TCGA-EE-A2MC-06	1871	1	73	low-risk	3.32968
TCGA-GN-A4U4-06	1197	0	73	high-risk	4.28663
TCGA-QB-AA9O-06	549	1	73	high-risk	4.099
TCGA-WE-A8ZO-06	2145	0	73	high-risk	3.93305
TCGA-BF-A1PV-01	14	0	74	high-risk	4.75178
TCGA-D3-A2JF-06	1888	0	74	low-risk	2.9266
TCGA-D3-A3CE-06	1832	1	74	low-risk	3.5544
TCGA-D3-A5GL-06	3826	0	74	low-risk	3.43761
TCGA-EB-A3XC-01	650	0	74	low-risk	3.60418
TCGA-EB-A5VV-06	214	0	74	low-risk	2.99195
TCGA-FS-A1ZM-06	3080	0	74	low-risk	3.1676
TCGA-GF-A4EO-06	591	0	74	low-risk	1.60298
TCGA-WE-A8K1-06	1492	0	74	low-risk	3.67893
TCGA-BF-A5EP-01	335	0	75	high-risk	4.41645
TCGA-D3-A1QB-06	2912	0	75	low-risk	2.74202
TCGA-D3-A2J9-06	723	1	75	low-risk	2.9615
TCGA-D3-A2JE-06	841	1	75	high-risk	4.03371
TCGA-D9-A6E9-06	301	0	75	low-risk	2.99723
TCGA-DA-A1HV-06	2329	0	75	low-risk	3.18408
TCGA-EB-A550-01	264	1	75	high-risk	3.96259
TCGA-EE-A3JE-06	1562	0	75	low-risk	2.58967
TCGA-FS-A1ZJ-06	1441	1	75	low-risk	3.2982
TCGA-FS-A4FC-06	1655	1	75	low-risk	3.23687
TCGA-YD-A9TA-06	1496	0	75	low-risk	3.08373
TCGA-BF-A5ES-01	490	0	76	high-risk	4.19103
TCGA-BF-AAP7-01	318	0	76	low-risk	3.08574
TCGA-EB-A41B-01	291	0	76	high-risk	4.28156
TCGA-EB-A6QZ-01	352	1	76	high-risk	3.88244
TCGA-ER-A42H-01	426	1	76	high-risk	4.62054
TCGA-XV-AAZY-01	405	0	76	high-risk	4.07247
TCGA-BF-A9VF-01	440	0	77	high-risk	4.07352
TCGA-D3-A8GP-06	4646	0	77	low-risk	2.5936
TCGA-EB-A3XE-01	180	0	77	high-risk	4.07853
TCGA-EB-A4IS-01	774	0	77	high-risk	4.03272
TCGA-EE-A2A0-06	1424	1	77	low-risk	2.73254
TCGA-EE-A2GT-06	1365	0	77	high-risk	3.97625
TCGA-ER-A194-01	1354	1	77	high-risk	4.26145
TCGA-ER-A19C-06	1487	1	77	high-risk	4.68686
TCGA-FS-A4F5-06	874	1	77	high-risk	3.84759
TCGA-GN-A26C-01	821	1	77	low-risk	2.75365
TCGA-RP-A693-06	10	0	77	low-risk	3.24142
TCGA-EB-A551-01	590	0	78	low-risk	3.28245
TCGA-EB-A5SF-01	369	1	78	high-risk	4.27601
TCGA-EE-A29L-06	79	1	78	low-risk	3.27137
TCGA-EE-A29N-06	566	1	78	high-risk	4.06302
TCGA-EE-A2GR-06	1301	1	78	high-risk	4.78185
TCGA-FR-A8YC-06	1059	1	78	high-risk	3.70481
TCGA-FS-A1ZF-06	470	1	78	high-risk	4.61295
TCGA-GF-A6C9-06	480	0	78	high-risk	3.90039
TCGA-D3-A1Q1-06	504	1	79	high-risk	4.63505
TCGA-EE-A20I-06	412	1	79	high-risk	4.46359
TCGA-EE-A29S-06	1864	1	79	low-risk	3.21424
TCGA-ER-A19A-06	2365	0	79	low-risk	2.81908
TCGA-ER-A19K-01	469	1	79	high-risk	4.28098
TCGA-WE-A8K6-06	546	0	79	high-risk	4.44302
TCGA-BF-A1Q0-01	831	0	80	high-risk	3.99418
TCGA-D9-A1JX-06	216	1	80	low-risk	3.31126
TCGA-EE-A2GP-06	423	1	80	high-risk	3.97778
TCGA-FS-A4F9-06	1035	0	80	low-risk	3.47639
TCGA-BF-A3DN-01	717	0	81	high-risk	4.43281
TCGA-DA-A1IC-06	2071	1	81	low-risk	3.47553
TCGA-ER-A19S-06	1505	0	81	low-risk	0.901552
TCGA-XV-A9W2-01	417	0	81	high-risk	4.10785
TCGA-3N-A9WC-06	2022	0	82	low-risk	2.80673
TCGA-3N-A9WD-06	395	1	82	high-risk	4.19393
TCGA-D9-A1JW-06	111	0	82	high-risk	4.09715
TCGA-EB-A4P0-01	326	1	82	high-risk	4.08473
TCGA-EE-A181-06	1026	1	82	low-risk	3.57446
TCGA-EE-A2GC-06	2051	0	82	low-risk	3.26205
TCGA-ER-A19F-06	802	1	82	high-risk	3.82333
TCGA-BF-AAOX-01	444	0	83	high-risk	4.46611
TCGA-DA-A95V-06	2193	0	83	low-risk	3.55265
TCGA-EE-A2GJ-06	3266	1	83	low-risk	3.19165
TCGA-ER-A197-06	424	1	83	high-risk	3.78652
TCGA-GN-A268-06	1910	1	83	low-risk	2.72517
TCGA-BF-A3DL-01	769	0	84	high-risk	4.40134
TCGA-EE-A182-06	447	1	84	high-risk	4.20816
TCGA-WE-AAA3-06	651	0	84	low-risk	3.64738
TCGA-EE-A29V-06	787	1	85	high-risk	4.61279
TCGA-W3-AA1O-06	122	1	85	high-risk	4.12069
TCGA-WE-A8K4-01	614	0	85	low-risk	3.25208
TCGA-BF-AAP1-01	409	0	86	high-risk	4.10142
TCGA-EB-A3Y7-01	326	1	86	high-risk	4.48478
TCGA-ER-A199-06	279	1	86	high-risk	3.90402
TCGA-DA-A95Z-06	396	0	87	low-risk	2.74069
TCGA-EE-A29D-06	425	1	87	high-risk	4.75913
TCGA-EB-A41A-01	262	0	90	low-risk	3.66014
TCGA-FR-A726-01	305	1	90	high-risk	4.10395
TCGA-HR-A5NC-01	1000	0	90	high-risk	4.44829
TCGA-XV-A9VZ-01	11	0	90	high-risk	4.72987
