# Supplementary material for: A four-DNA methylation biomarker is a superior predictor of survival of patients with cutaneous melanoma
Source: eLife. 2019 Jun 6;8:e44310. doi: 10.7554/eLife.44310 (PMC6553943; doi:10.7554/eLife.44310)
Supplement: Figure 4—source data 1. [file elife-44310-fig4-data1.xlsx]

## Sheet: Sheet1
Sample	time	status	group	four-meth	BANCR	CD24	CD74	EGFR	eIF4E	17-meth	ESR1 meth	HOXD9 meth	PTEN meth	MGMT meth	TNFRSF10D meth
TCGA-W3-AA1O-06	122	1	1	4.12069	-10.3287	9.76874	21.0837	12.0446	15.4488	0.588829	0.417425	0.430664	0.0256946	0.923063	0.868583
TCGA-GN-A269-01	170	1	1	4.34085						1.65089	0.30006	0.0473129	0.0202454	0.901565	0.841097
TCGA-FS-A1Z7-06	237	1	1	3.89706	-13.386	12.6032	22.9276	15.2413	15.5079	0.237997	0.394677	0.374468	0.0335817	0.917186	0.903071
TCGA-ER-A19T-06	270	1	1	3.36875	-22.2373	13.6032	24.2409	12.5299	14.7335	1.79913	0.557163	0.0527343	0.0256146	0.939935	0.923568
TCGA-WE-A8ZR-06	274	1	1	4.64218	-16.9235	14.7978	22.735	13.9372	15.4832	0.954789	0.721089	0.054756	0.0205244	0.91881	0.823721
TCGA-FS-A1ZG-06	295	1	1	4.56506	-11.6828	10.3156	20.7887	11.8246	15.6163	0.518576	0.67022	0.0287999	0.0242882	0.853149	0.877306
TCGA-FR-A726-01	305	1	1	4.10395	-22.3519	15.5404	21.8969	12.4085	15.102	-1.48844	0.462441	0.0305186	0.0147189	0.351705	0.871245
TCGA-GN-A266-06	308	1	1	4.1079	-14.3778	11.6589	25.7528	14.1362	15.4188	-0.691221	0.242471	0.269267	0.0340565	0.911909	0.89808
TCGA-GN-A4U7-06	317	1	1	4.2445	-15.9273	10.3906	20.721	11.2989	15.403	1.20798	0.621907	0.0309976	0.0152793	0.736346	0.824882
TCGA-FS-A1ZR-06	347	1	1	3.80081	-13.4375	16.1808	22.8322	16.019	15.5307	1.6182	0.633678	0.76063	0.0201159	0.903121	0.896042
TCGA-FR-A2OS-01	368	1	1	4.54707	-16.5798	12.3153	22.1679	13.0177	16.3542	2.61258	0.276576	0.0336783	0.0302553	0.944966	0.924574
TCGA-XV-AAZW-01	393	1	1	3.93312	-14.3241	19.6787	21.5323	16.2429	15.6329	-0.673905	0.585148	0.0822462	0.0223752	0.938939	0.851845
TCGA-ER-A42K-06	394	1	1	3.84858	-21.9034	11.7199	21.4178	16.8	16.0926	0.764132	0.58568	0.0307456	0.037492	0.371255	0.914474
TCGA-ER-A42H-01	426	1	1	4.62054	-21.2712	12.0082	21.9313	14.2691	15.5301	0.707426	0.807525	0.0302083	0.0529688	0.923648	0.928914
TCGA-GN-A263-01	467	1	1	3.94398	-15.9284	14.4749	22.9873	13.446	16.2664	0.485042	0.326079	0.042165	0.0382233	0.742122	0.757317
TCGA-FS-A1ZF-06	470	1	1	4.61295	-16.3393	9.58099	21.472	13.1287	15.5975	-0.967341	0.705246	0.0357657	0.0384491	0.371055	0.925392
TCGA-QB-AA9O-06	549	1	1	4.099	-21.2353	13.4859	25.3234	11.1801	14.6095	1.23555	0.37216	0.27905	0.019303	0.608992	0.758363
TCGA-ER-A2NE-06	613	1	1	4.98414	-20.1942	13.0043	18.2699	12.6912	15.8594	0.774315	0.736877	0.0325149	0.0472467	0.929244	0.917146
TCGA-FS-A1Z3-06	636	1	1	3.59324	-18.8273	11.2167	22.2768	12.3653	15.6708	0.783789	0.454076	0.0393722	0.0341834	0.94467	0.901564
TCGA-GN-A8LL-06	650	1	1	4.90916	-17.7825	13.6233	22.7867	10.5215	14.3042	2.87409	0.456294	0.0273234	0.0369412	0.892468	0.877016
TCGA-GN-A4U9-06	673	1	1	2.29308	-13.9427	18.1083	22.3057	18.7253	16.2369	0.908046	0.658453	0.360746	0.0140098	0.60673	0.855745
TCGA-ER-A2ND-06	710	1	1	4.35149	-17.3929	12.1486	23.3991	12.8103	16.0236	1.99254	0.449015	0.0408182	0.0605273	0.905696	0.889124
TCGA-FS-A1ZK-06	728	1	1	4.28203	-20.9408	9.25605	19.7563	12.7433	15.0722	0.674855	0.616677	0.0314346	0.0516919	0.907617	0.907312
TCGA-FS-A1ZN-01	730	1	1	3.98601	-15.0368	19.0351	22.5867	14.5288	15.567	1.89427	0.667923	0.0380874	0.0493486	0.940317	0.912009
TCGA-FS-A1ZU-06	808	1	1	3.91632	-18.0926	10.5759	20.7724	11.9695	16.2564	1.7583	0.264829	0.0312862	0.0528578	0.907081	0.921533
TCGA-FS-A4FB-06	813	1	1	4.34204	-12.8341	11.4666	20.5093	12.1016	15.7215	1.88324	0.673444	0.030634	0.0286028	0.92363	0.871416
TCGA-GN-A26C-01	821	1	1	2.75365	-16.9869	14.5982	26.3295	14.9801	15.4452	1.34813	0.599146	0.354013	0.0269738	0.924719	0.91883
TCGA-FS-A1ZZ-06	822	1	1	3.36327	-19.5327	14.7617	20.417	14.2799	15.5477	-0.549357	0.629259	0.38245	0.0637978	0.899248	0.910671
TCGA-FS-A1ZY-06	824	1	1	3.83041	-15.0062	10.6392	20.185	11.5064	15.1629	0.0798177	0.797565	0.0255058	0.0351183	0.951466	0.936699
TCGA-FS-A1ZA-06	843	1	1	2.855	-11.0166	14.7356	23.1212	14.3277	15.2673	0.32861	0.329785	0.0635566	0.034569	0.366691	0.900153
TCGA-FS-A1Z4-06	854	1	1	3.60692	-14.3472	16.9837	24.2287	14.2148	15.7456	0.794084	0.595982	0.118664	0.0289238	0.875616	0.930538
TCGA-ER-A2NB-01	857	1	1	3.08115	-19.6486	21.3963	25.3694	16.6893	14.6038	0.671861	0.480579	0.109778	0.0369409	0.908185	0.885756
TCGA-FS-A4F5-06	874	1	1	3.84759	-18.8804	11.711	21.4746	11.8101	15.9923	-2.08422	0.678181	0.0240158	0.0269277	0.506554	0.870071
TCGA-ER-A2NF-01	877	1	1	4.1629	-21.2129	14.9237	23.9988	14.0019	15.1327	0.505908	0.577805	0.219703	0.0638313	0.939961	0.923623
TCGA-ER-A2NF-06	877	1	1	4.53881	-18.6185	12.1795	22.6594	10.0222	15.3301	0.336143	0.618572	0.439168	0.0413004	0.92907	0.885532
TCGA-GN-A26A-06	988	1	1	3.90477	-20.433	11.41	24.7728	11.8117	15.5061	-0.0841071	0.34024	0.0396034	0.0165151	0.692741	0.87409
TCGA-FS-A1ZH-06	996	1	1	3.42118	-17.4618	17.2051	24.4716	13.7692	15.5134	0.988209	0.428962	0.125835	0.0653163	0.520815	0.903075
TCGA-FR-A8YC-06	1059	1	1	3.70481	-21.7117	14.5726	22.9095	11.2093	15.4439	-1.06545	0.708149	0.344639	0.0314191	0.410896	0.886351
TCGA-GF-A769-01	1070	1	1	4.56694	-15.7846	9.01017	21.4811	11.1716	15.8888	-0.31276	0.498116	0.0251905	0.0285483	0.851791	0.866583
TCGA-FR-A8YD-06	1103	1	1	3.61388	-22.631	16.2252	23.1191	13.6238	14.0026	1.00316	0.666177	0.0514154	0.029272	0.918851	0.876132
TCGA-YG-AA3O-06	1154	1	1	4.38556	-14.6738	13.1652	22.5467	11.9847	15.2785	2.68938	0.476746	0.173957	0.0283422	0.925351	0.858623
TCGA-W3-AA1V-06	1280	1	1	4.22188	-12.2182	20.6394	23.1919	16.7457	16.0085	-0.429352	0.0790986	0.025761	0.028935	0.935585	0.903325
TCGA-ER-A2NC-06	1333	1	1	3.9664	-11.4946	9.12885	25.0404	17.6254	15.628	1.26487	0.288716	0.0304853	0.0202989	0.85594	0.878886
TCGA-FS-A1ZE-06	1413	1	1	4.12441	-17.5799	14.9034	20.8679	13.7796	15.4635	-2.53295	0.74671	0.0279836	0.0398848	0.874496	0.906025
TCGA-ER-A3EV-06	1429	1	1	4.31792	-22.6798	15.3919	23.5473	15.7481	14.8512	1.48683	0.391347	0.0749355	0.0358955	0.933077	0.939554
TCGA-FS-A1ZJ-06	1441	1	1	3.2982	-22.115	11.5835	22.24	13.7964	16.0726	2.62602	0.406162	0.0312124	0.0418804	0.905132	0.917987
TCGA-GN-A26D-06	1460	1	1	4.08194	-21.2699	12.4213	23.0656	12.1151	15.8427	0.384041	0.627215	0.0305196	0.0289747	0.886862	0.913002
TCGA-FS-A1YX-06	1478	1	1	3.76177	-21.0691	8.88002	22.5388	13.2179	15.7969	0.0620684	0.436875	0.0376025	0.026005	0.866636	0.917913
TCGA-FS-A1ZB-06	1486	1	1	4.30198	-11.1432	15.726	24.2006	16.6978	15.1593	0.223318	0.370471	0.0367557	0.0251844	0.927149	0.898051
TCGA-ER-A2NG-06	1490	1	1	3.26169	-12.6506	14.5618	25.1828	14.2726	15.3884	1.55562	0.404825	0.080461	0.0193463	0.928415	0.906557
TCGA-WE-A8ZY-06	1506	1	1	4.40315	-13.9529	12.0707	22.1016	11.086	15.5578	-2.48829	0.68082	0.0376273	0.022645	0.400886	0.809839
TCGA-GN-A8LK-06	1524	1	1	4.76355	-11.9109	11.4501	19.6204	12.1782	13.7126	1.6522	0.476994	0.0346213	0.0240775	0.93579	0.807784
TCGA-FS-A4F2-06	1525	1	1	3.49575	-14.4576	11.7964	23.0385	10.8858	15.2235	0.157179	0.253247	0.610433	0.0474621	0.798261	0.885267
TCGA-FS-A1ZD-06	1628	1	1	4.86075	-14.3489	13.7587	22.2186	13.964	15.6824	0.0676713	0.334424	0.0239358	0.031889	0.926691	0.916257
TCGA-FS-A4FC-06	1655	1	1	3.23687	-14.6283	14.8398	22.6636	15.1804	15.5204	-0.0831517	0.546335	0.0481554	0.0491768	0.928276	0.913064
TCGA-FW-A3TU-06	1691	1	1	3.79673	-21.3573	13.9817	25.8014	15.1055	12.3379	0.96131	0.661411	0.556335	0.035552	0.908129	0.927343
TCGA-GN-A9SD-06	1807	1	1	3.94925	-18.8453	16.8304	24.4802	13.6917	15.8314	0.284287	0.613748	0.064694	0.0309403	0.761922	0.880961
TCGA-WE-A8K5-06	1860	1	2	3.21036	-22.3346	11.4877	24.2434	12.6592	15.488	-0.723538	0.61967	0.0533559	0.0236892	0.889361	0.897403
TCGA-GN-A268-06	1910	1	2	2.72517	-16.7286	9.11545	20.5623	10.4816	16.4982	1.26852	0.774819	0.0539163	0.0535765	0.469952	0.715613
TCGA-W3-A825-06	1917	1	2	3.21036	-14.3054	17.1527	24.0041	14.6662	14.9359	0.715695	0.258727	0.0434512	0.0579697	0.856244	0.865812
TCGA-WE-A8ZQ-06	1923	0	2	3.8628	-22.2036	11.5279	19.9597	17.1282	14.9951	1.34488	0.671333	0.0284266	0.0244366	0.921095	0.844585
TCGA-GN-A267-06	1960	1	2	3.83167	-23.2653	11.3688	23.9355	13.8162	15.5439	1.02822	0.660832	0.0625542	0.0290052	0.899952	0.883994
TCGA-HR-A2OH-06	2004	1	2	2.25443	-20.7361	13.6598	26.3969	12.1415	15.4405	0.599063	0.607959	0.114986	0.0445165	0.909319	0.895997
TCGA-FS-A4F4-06	2028	1	2	4.38401	-14.5117	10.6422	25.0376	13.3222	14.7739	0.915802	0.233545	0.0369548	0.0313733	0.433802	0.787683
TCGA-W3-AA1Q-06	2101	1	2	1.57253	-22.8935	12.2601	24.7045	11.741	15.4647	-0.635597	0.64226	0.439133	0.0302743	0.896488	0.637393
TCGA-WE-A8ZO-06	2145	0	2	3.93305	-21.3822	9.15349	24.5013	11.0864	15.8139	0.703708	0.644358	0.0519083	0.0360375	0.901268	0.854233
TCGA-FS-A1ZP-06	2273	1	2	3.35661	-16.7903	14.5625	23.7968	13.6737	15.3141	0.0145368	0.558301	0.782488	0.039151	0.926875	0.835681
TCGA-FS-A4F0-06	2367	0	2	3.06886	-17.5726	9.4519	20.1313	11.3057	15.0262	-0.0248156	0.764396	0.918793	0.0859568	0.656739	0.7622
TCGA-FS-A4FD-06	2454	1	2	4.61194	-20.1487	14.2864	22.2133	13.3134	15.4586	0.383085	0.446138	0.0437442	0.0550421	0.938928	0.885938
TCGA-FR-A3YN-06	2828	0	2	4.20878	-13.7745	12.3788	24.1903	13.1127	15.7371	0.730806	0.689678	0.0445947	0.0267322	0.621504	0.913814
TCGA-ER-A3ET-06	2829	1	2	3.34119	-21.6185	14.3055	23.6632	13.8169	15.3386	-0.651702	0.429171	0.124387	0.0326185	0.877924	0.943349
TCGA-GN-A265-06	2948	0	2	3.20435	-14.7639	12.5807	25.6783	14.2573	15.4571	0.336353	0.401037	0.111404	0.058126	0.790953	0.905667
TCGA-Z2-AA3S-06	2950	0	2	3.5951	-21.5134	12.5611	22.2989	10.0737	14.8989	-1.9228	0.340401	0.0307082	0.0211929	0.236866	0.862789
TCGA-FS-A1ZM-06	3080	0	2	3.1676	-12.8412	15.3041	24.5302	15.1222	16.2816	-0.39118	0.528984	0.229655	0.0181687	0.750804	0.817159
TCGA-WE-A8ZM-06	3082	0	2	3.18622	-12.6571	13.4768	20.5562	15.1793	15.2292	-0.0766914	0.76577	0.0250218	0.0201525	0.946497	0.840191
TCGA-FR-A8YE-06	3176	0	2	3.37066	-18.0053	17.6357	26.0713	14.1312	15.2809	-0.326297	0.603157	0.10758	0.0313915	0.895603	0.908035
TCGA-W3-AA21-06	3195	1	2	3.54513	-23.3136	12.7718	21.7636	10.4273	14.8693	-0.56809	0.230439	0.0360634	0.0287715	0.896228	0.434807
TCGA-ER-A1A1-06	3196	0	2	3.53286	-16.0233	19.2407	25.6104	14.4746	15.4921	0.718683	0.534299	0.227424	0.0666229	0.902006	0.88358
TCGA-W3-AA1R-06	3379	1	2	3.84376	-19.4711	10.7847	23.7127	9.77092	15.4797	0.136781	0.371799	0.0430491	0.0237922	0.618895	0.690118
TCGA-GN-A264-06	3587	1	2	4.39366	-20.8895	11.8292	22.6405	12.7378	15.8443	2.33427	0.59537	0.0343738	0.0541526	0.916723	0.87433
TCGA-W3-A828-06	3683	1	2	3.49014	-12.7262	18.9099	23.5068	21.1013	15.551	1.59709	0.37961	0.378925	0.0531125	0.797355	0.892685
TCGA-GN-A4U3-06	3708	0	2	3.1941	-14.7494	8.17705	20.975	9.0165	15.2672	0.368119	0.493622	0.0363843	0.0137277	0.929207	0.794697
TCGA-FS-A1ZQ-06	4062	1	2	4.20553	-20.6897	18.7054	23.424	15.3886	14.935	1.19408	0.638449	0.342791	0.0381077	0.896493	0.883932
TCGA-GN-A262-06	4255	0	2	3.77687	-20.7056	10.0776	18.71	10.5969	14.4302	-2.08265	0.794427	0.0384375	0.0825922	0.946168	0.905582
TCGA-ER-A19W-06	4507	1	2	2.37786	-21.1571	14.5062	25.4341	13.2711	15.8182	0.320711	0.570327	0.163941	0.0330177	0.715166	0.90415
TCGA-FS-A1ZS-06	4526	0	2	3.68518	0	14.7773	22.2858	17.7497	16.4185	0.361775	0.272851	0.0329426	0.0325696	0.848488	0.908507
TCGA-ER-A42L-06	4533	0	2	2.82256	-14.5646	12.3896	25.0638	15.7497	15.5716	0.324409	0.590457	0.082952	0.038816	0.926595	0.874371
TCGA-FR-A44A-06	5299	0	2	2.29897	-21.4284	11.8088	26.1336	11.947	15.4245	0.477678	0.511908	0.0653105	0.0604818	0.898201	0.730861
TCGA-FS-A4F8-06	5318	1	2	3.76014	-19.3567	17.8527	24.6155	14.8427	15.1721	0.366421	0.548721	0.119064	0.0417987	0.907631	0.855281
TCGA-FS-A1Z0-06	6164	1	2	3.87477	-22.344	12.734	24.1274	11.8584	15.5536	0.147038	0.462766	0.0756865	0.0322258	0.913747	0.892313
TCGA-FS-A1YW-06	6598	1	2	3.51225	-12.6636	13.0063	22.4705	12.6599	15.3713	-0.969253	0.688255	0.0409862	0.0560425	0.426787	0.915885
TCGA-W3-AA1W-06	6666	0	2	1.69658	-21.7595	14.9667	26.4304	12.9867	15.1673	0.873918	0.63026	0.259319	0.0239981	0.913147	0.904735
TCGA-FR-A729-06	6716	0	2	4.03862	-22.3633	15.1223	25.3934	12.6639	15.0794	-0.897445	0.600325	0.0527334	0.0373251	0.921492	0.873016
TCGA-W3-A824-06	6940	0	2	3.42016	-23.3197	11.8384	25.5222	13.0435	15.4268	-0.976906	0.75022	0.0386293	0.0496989	0.893581	0.845612
TCGA-FS-A1YY-06	6953	1	2	3.83139	-13.1998	12.1388	22.0022	13.4584	15.5356	0.111206	0.381122	0.0407372	0.0424458	0.724766	0.877668
TCGA-ER-A3ES-06	7514	1	2	4.17958	-18.5775	0	19.0942	11.8499	15.1286	1.80019	0.603762	0.0338668	0.0534285	0.90976	0.931671
TCGA-OD-A75X-06	9061	1	2	3.07193	-21.6405	15.669	21.9831	12.5344	16.2146	-0.402077	0.673998	0.036678	0.0279687	0.24649	0.875677
TCGA-FS-A1ZC-06	10870	1	2	3.62027	-16.3768	14.5088	20.1663	11.683	16.0516	0.820071	0.11829	0.773408	0.0323977	0.246842	0.912467
TCGA-LH-A9QB-06	11217	0	2	3.44569	0	13.1402	21.489	15.2094	15.658	-0.309165	0.790938	0.0428362	0.0220548	0.908525	0.910315
