# Supplementary material for: A four-DNA methylation biomarker is a superior predictor of survival of patients with cutaneous melanoma
Source: eLife. 2019 Jun 6;8:e44310. doi: 10.7554/eLife.44310 (PMC6553943; doi:10.7554/eLife.44310)
Supplement: Figure 4—source data 2. [file elife-44310-fig4-data2.xlsx]

## Sheet: Sheet1
Sample	time	status	group	4-meth	17-meth	ESR1 meth	HOXD9 meth	PTEN meth	MGMT meth	TNFRSF10D meth
GSM1247741	22	1	1	4.7195	-0.374819	0.368	0.002	0.014	0.969	0.961
GSM1247770	33	1	1	4.28732	0.500947	0.525	0	0.062	1	0.965
GSM1247758	34	1	1	4.01106	0.45547	0.628	0	0.052	0.606	0.999
GSM1247759	42	1	1	3.48268	-0.224303	0.427	0.284	0.055	1	0.999
GSM1247769	44	1	1	4.14559	0.289669	0.234	0.292	0.036	0.863	0.972
GSM1247772	69	1	1	4.27092	0.230258	0.562	0.001	0.053	1	0.984
GSM1247756	70	1	1	3.87856	2.04257	0.191	0.403	0.04	0.193	0.989
GSM1247743	77	1	1	4.62308	-0.245201	0.429	0.071	0.025	0.673	0.93
GSM1247747	77	1	1	4.29607	1.04063	0.342	0.044	0.038	1	1
GSM1247752	86	1	1	3.1206	-0.62064	0.676	0.725	0.043	0.586	0.971
GSM1247776	89	1	1	4.2963	0.936315	0.157	0	0.064	0.909	0.914
GSM1247773	92	1	1	3.69637	-0.253265	0.439	0.451	0.068	0.771	0.984
GSM1247735	98	1	1	4.60989	0.033817	0.375	0	0.036	0.673	1
GSM1247757	102	1	1	4.61365	0.83796	0.723	0.024	0.052	0.998	0.976
GSM1247746	104	1	1	4.02398	1.23443	0.225	0.406	0.033	0.991	0.971
GSM1247781	113	1	1	3.64833	-0.56487	0.642	0	0.093	1	0.921
GSM1247768	114	1	1	4.9073	-0.847841	0.711	0	0.07	0.974	0.889
GSM1247733	124	1	1	3.99535	0.465137	0.443	0	0.023	0.986	1
GSM1247738	152	1	1	4.15161	-0.015205	0.663	0	0.041	0.99	0.98
GSM1247764	159	1	1	4.37558	0.674675	0.393	0.005	0.057	0.974	0.969
GSM1247774	219	1	1	4.20594	0.828791	0.236	0.048	0.068	0.959	0.956
GSM1247734	224	1	1	2.81157	-0.512718	0.531	0.154	0.03	0.504	1
GSM1247778	229	1	1	3.45907	1.27903	0.438	0.45	0.083	0.439	0.974
GSM1247737	235	1	1	3.53024	0.901817	0.666	0.039	0.022	0.523	0.973
GSM1247739	266	1	1	4.05018	1.9782	0.652	0.012	0.019	1	0.99
GSM1247765	287	1	1	3.1318	0.655855	0.619	0	0.057	0.431	0.959
GSM1247745	298	1	1	2.70868	-0.41881	0.787	0.088	0.029	0.606	0.346
GSM1247761	299	1	1	4.56117	0.107886	0.504	0.021	0.038	1	1
GSM1247754	329	1	1	4.04058	0.335916	0.48	0.069	0.032	0.991	0.989
GSM1247771	348	1	1	3.89927	-0.733442	0.476	0	0.041	0.963	0.955
GSM1247740	353	1	1	4.9246	-1.30081	0.801	0	0.022	0.986	0.958
GSM1247744	357	1	1	4.14858	0.597835	0.272	0.04	0.037	0.983	0.98
GSM1247749	407	1	2	3.74595	0.498902	0.624	0	0.053	0.992	0.963
GSM1247767	418	1	2	2.5791	0.08833	0.437	0.193	0.035	0.392	1
GSM1247748	424	1	2	3.46664	0.393766	0.484	0.04	0.02	1	1
GSM1247742	432	1	2	3.54259	0.184878	0.586	0	0.034	0.492	0.751
GSM1247775	490	1	2	3.25748	-0.226998	0.453	0	0.073	0.857	1
GSM1247766	500	1	2	5.01501	0.363474	0.552	0	0.05	1	0.934
GSM1247736	620	1	2	3.17087	0.65881	0.437	0.088	0.031	1	1
GSM1247782	843	0	2	3.81696	0.754611	0.626	0.049	0.051	0.981	0.978
GSM1247760	874	0	2	4.74056	0.467554	0.489	0.021	0.054	1	0.994
GSM1247753	884	0	2	1.74659	1.27372	0.577	0.28	0.033	1	1
GSM1247780	1075	1	2	3.2367	1.02056	0.577	0.04	0.116	0.829	0.959
GSM1247763	1164	1	2	4.09604	0.207458	0.333	0.04	0.054	0.986	0.96
GSM1247755	1493	1	2	3.86795	1.17001	0.461	0.2	0.045	0.995	0.972
GSM1247751	2711	0	2	3.38826	0.617736	0.405	0	0.023	0.753	0.699
GSM1247750	3066	0	2	3.53953	0.79928	0.621	0.142	0.051	1	0.961
