# Supplementary material for: A four-DNA methylation biomarker is a superior predictor of survival of patients with cutaneous melanoma
Source: eLife. 2019 Jun 6;8:e44310. doi: 10.7554/eLife.44310 (PMC6553943; doi:10.7554/eLife.44310)
Supplement: Figure 4—source data 3. [file elife-44310-fig4-data3.xlsx]

## Sheet: Sheet1
Sample	time	status	group	PD-1	PD-L1	PD-L2	CTLA4	TMB	MeTIL	4-meth	GBP5-meth
TCGA-W3-AA1O-06	122	1	1	11.5986	13.901	12.7065	15.301	48	1.74082	4.1113	0.939225
TCGA-GN-A269-01	170	1	1					54	1.15231	4.33149	0.936305
TCGA-FS-A1Z7-06	237	1	1	12.5285	12.8157	13.9651	12.7526	11	1.04057	3.88762	0.944661
TCGA-ER-A19T-06	270	1	1	14.4727	12.6507	14.5277	12.8838		1.35296	3.35937	0.937516
TCGA-WE-A8ZR-06	274	1	1	14.2527	13.5373	13.0776	13.9562	9.5	1.54422	4.63285	0.933098
TCGA-FS-A1ZG-06	295	1	1	11.9812	12.2292	12.3283	13.0314	12	1.72964	4.55577	0.929129
TCGA-FR-A726-01	305	1	1	11.4888	12.8081	13.2526	12.622	403	0.905415	4.09483	0.911438
TCGA-GN-A266-06	308	1	1	15.7264	16.8255	18.4528	15.7267	252	1.32061	4.09881	0.908951
TCGA-GN-A4U7-06	317	1	1	10.456	13.4601	9.97263	16.4005	28.5	1.82557	4.23579	0.870873
TCGA-FS-A1ZR-06	347	1	1	14.1523	14.7896	14.1831	13.6928	9	1.61207	3.7913	0.951174
TCGA-FR-A2OS-01	368	1	1	10.5939	12.0942	14.4755	12.0917	6	1.56384	4.53771	0.935853
TCGA-XV-AAZW-01	393	1	1	12.5074	13.0948	12.2867	11.5601	31	1.59834	3.92428	0.884467
TCGA-ER-A42K-06	394	1	1	10.4349	13.0945	12.2723	12.3776	31	1.10157	3.83901	0.957467
TCGA-ER-A42H-01	426	1	1	9.56061	12.5778	13.7189	12.0785	18.5	0.865642	4.6109	0.964212
TCGA-GN-A263-01	467	1	1	10.7338	15.4694	14.9634	14.6924	33	1.46954	3.93491	0.906713
TCGA-FS-A1ZF-06	470	1	1	13.5126	13.2592	13.2695	11.7784	29.5	1.3798	4.60368	0.927402
TCGA-QB-AA9O-06	549	1	1	17.4059	14.9728	15.3838	16.9856	193.5	1.53897	4.09027	0.873716
TCGA-ER-A2NE-06	613	1	1	8.89511	12.6887	11.6051	17.1023	22.5	1.67869	4.97453	0.96144
TCGA-FS-A1Z3-06	636	1	1	11.2936	13.0228	12.3878	14.9005	116	1.60943	3.58375	0.949071
TCGA-GN-A8LL-06	650	1	1	15.2463	12.1005	11.5347	12.5853	22.5	1.87604	4.89986	0.929895
TCGA-GN-A4U9-06	673	1	1	14.0414	13.3078	13.2594	13.8322	34	0.0380493	2.28421	0.886781
TCGA-ER-A2ND-06	710	1	1	14.6993	13.7031	14.4868	15.321	32.5	0.98391	4.342	0.948695
TCGA-FS-A1ZK-06	728	1	1	10.0284	12.6189	11.5818	11.7395	156.5	0.785571	4.2727	0.932378
TCGA-FS-A1ZN-01	730	1	1	12.197	14.2383	12.9388	11.9937	10	1.39452	3.97649	0.952322
TCGA-FS-A1ZU-06	808	1	1	10.8048	11.6533	12.8517	9.38699	15	1.10145	3.90671	0.960375
TCGA-FS-A4FB-06	813	1	1	10.0184	10.7374	11.7035	7.69791	22.5	0.934328	4.33255	0.949049
TCGA-GN-A26C-01	821	1	1	17.771	19.1363	19.6	15.3663	82.5	1.16444	2.74501	0.864136
TCGA-FS-A1ZZ-06	822	1	1	11.7991	13.7324	13.8907	10.2653	118	1.79509	3.35366	0.960833
TCGA-FS-A1ZY-06	824	1	1	10.5381	11.3568	10.1541	11.4266	12	0.936052	3.82095	0.946215
TCGA-FS-A1ZA-06	843	1	1	15.587	14.8293	15.0372	14.3242	127.5	0.744596	2.8456	0.939665
TCGA-FS-A1Z4-06	854	1	1	16.706	15.3201	15.9416	16.8794	3.5	1.06492	3.59802	0.889266
TCGA-ER-A2NB-01	857	1	1	17.8469	14.4701	14.7346	15.3268	19.5	0.714053	3.07241	0.874228
TCGA-FS-A4F5-06	874	1	1	11.7258	13.5537	12.7964	12.7571	64	1.07155	3.83834	0.924959
TCGA-ER-A2NF-01	877	1	1	16.7654	15.5072	16.7285	14.5732	6	1.2791	4.15365	0.925847
TCGA-ER-A2NF-06	877	1	1	16.1854	15.8644	16.5369	15.0114		1.38496	4.52957	0.924158
TCGA-GN-A26A-06	988	1	1	15.0726	15.1481	16.2771	16.6436	30.5	0.969306	3.89537	0.939599
TCGA-FS-A1ZH-06	996	1	1	16.5396	15.0204	15.7395	16.9435	8	0.664225	3.4116	0.958311
TCGA-FR-A8YC-06	1059	1	1	15.8392	13.4321	15.4948	14.4807	302.5	0.873938	3.69563	0.917611
TCGA-GF-A769-01	1070	1	1	11.7286	14.2509	12.3967	14.3224	19.5	1.59319	4.55761	0.93292
TCGA-FR-A8YD-06	1103	1	1	13.5976	13.7335	13.7499	12.3842	50.5	1.21008	3.60433	0.954064
TCGA-YG-AA3O-06	1154	1	1	14.9929	13.5275	14.3022	19.0105	125	1.30119	4.37649	0.907017
TCGA-W3-AA1V-06	1280	1	1	14.1483	18.47	19.0345	14.5085	516.5	0.946613	4.213	0.888286
TCGA-ER-A2NC-06	1333	1	1	13.5452	16.4922	15.5553	12.7089	32.5	1.64568	3.95691	0.948867
TCGA-FS-A1ZE-06	1413	1	1	11.2178	10.5398	13.0555	12.8978	16	1.52613	4.11477	0.964571
TCGA-ER-A3EV-06	1429	1	1	14.2823	13.8615	14.1662	15.0789	35.5	0.890029	4.30877	0.91471
TCGA-FS-A1ZJ-06	1441	1	1	14.8789	13.1072	14.1598	13.4625	28	0.900498	3.28903	0.916665
TCGA-GN-A26D-06	1460	1	1	13.079	12.3577	13.1098	13.4769	15	1.44243	4.07238	0.95614
TCGA-FS-A1YX-06	1478	1	1	12.5656	13.1249	13.588	12.2314	9	1.30414	3.75264	0.913412
TCGA-FS-A1ZB-06	1486	1	1	13.5155	13.2861	14.3337	14.116	10.5	1.4388	4.29283	0.91576
TCGA-ER-A2NG-06	1490	1	1	17.771	17.0482	17.2936	17.2188	53	1.20392	3.25329	0.84013
TCGA-WE-A8ZY-06	1506	1	1	13.2735	14.6316	14.4176	14.9555	33.5	1.10402	4.39364	0.950873
TCGA-GN-A8LK-06	1524	1	1	12.4861	12.2647	10.9325	14.831	189.5	1.62631	4.75441	0.914364
TCGA-FS-A4F2-06	1525	1	1	10.9784	12.8607	13.3395	11.9125		1.65659	3.48644	0.931307
TCGA-FS-A1ZD-06	1628	1	1	8.99038	12.1449	13.4697	9.98487	38	1.61621	4.85132	0.943038
TCGA-FS-A4FC-06	1655	1	1	14.3509	14.5915	13.7624	14.4254	60.5	0.979656	3.22731	0.956406
TCGA-FW-A3TU-06	1691	1	1	15.1367	13.7548	14.3708	18.5321	92.5	0.870017	3.78722	0.95158
TCGA-GN-A9SD-06	1807	1	1	16.6029	14.1609	15.0857	17.5531	22	0.787572	3.9406	0.865541
TCGA-WE-A8K5-06	1860	1	2	15.4976	14.6122	14.3909	14.6752	65.5	1.44232	3.20125	0.911128
TCGA-GN-A268-06	1910	1	2	12.5515	12.9071	12.4656	15.5762	42	1.19551	2.71567	0.950578
TCGA-W3-A825-06	1917	1	2	16.9009	14.1588	14.8478	15.934	101.5	0.809383	3.20204	0.831667
TCGA-WE-A8ZQ-06	1923	0	2	9.34355	11.8427	12.1798	8.75561	30.5	1.68237	3.85376	0.903615
TCGA-GN-A267-06	1960	1	2	16.0957	14.9532	14.0053	15.0166	38.5	1.53253	3.82233	0.934354
TCGA-HR-A2OH-06	2004	1	2	19.2334	17.7521	17.6407	18.2956	10.5	0.781794	2.24777	0.666099
TCGA-FS-A4F4-06	2028	1	2	16.1464	13.4818	14.4678	13.6033	12.5	1.48002	4.37467	0.933724
TCGA-W3-AA1Q-06	2101	1	2	15.9678	16.0726	15.2996	15.5203	84	1.33701	1.56343	0.909538
TCGA-WE-A8ZO-06	2145	0	2	16.5997	15.2591	15.6796	15.356	45	0.741067	3.924	0.905098
TCGA-FS-A1ZP-06	2273	1	2	14.3653	15.5244	15.0326	12.9227	31.5	1.35798	3.34707	0.953574
TCGA-FS-A4F0-06	2367	0	2	10.1946	15.4805	12.0319	8.19423	64	1.69322	3.05944	0.941906
TCGA-FS-A4FD-06	2454	1	2	15.1103	14.1847	14.2604	13.8922	48.5	1.78068	4.60245	0.948858
TCGA-FR-A3YN-06	2828	0	2	16.3708	16.0128	14.8766	15.1417	56	1.32469	4.19931	0.947466
TCGA-ER-A3ET-06	2829	1	2	14.3507	15.4187	16.1709	14.3643	43.5	1.47996	3.33178	0.941476
TCGA-GN-A265-06	2948	0	2	16.1564	16.0328	17.0552	17.2198	27.5	0.540496	3.1955	0.885117
TCGA-Z2-AA3S-06	2950	0	2	15.1949	13.1037	13.8875	13.3544	28	1.61217	3.58587	0.923019
TCGA-FS-A1ZM-06	3080	0	2	17.5258	15.1498	15.6854	15.8114	44	0.917177	3.15838	0.922217
TCGA-WE-A8ZM-06	3082	0	2	9.99332	11.7563	12.4626	16.0322	36	1.80843	3.17685	0.936589
TCGA-FR-A8YE-06	3176	0	2	16.1009	15.48	15.292	17.2207	19	0.979921	3.36182	0.88372
TCGA-W3-AA21-06	3195	1	2	14.805	12.6691	12.6584	13.479	49.5	1.00512	3.53563	0.949264
TCGA-ER-A1A1-06	3196	0	2	18.6693	15.7625	16.2201	18.0031	0	0.678295	3.52383	0.902984
TCGA-W3-AA1R-06	3379	1	2	15.5609	14.6297	14.2111	17.4014	166	1.19848	3.83504	0.872433
TCGA-GN-A264-06	3587	1	2	11.7744	12.7015	13.1331	10.5692	15	1.3292	4.38413	0.953166
TCGA-W3-A828-06	3683	1	2	12.7166	13.8815	14.736	15.6124	181.5	1.35674	3.48078	0.936423
TCGA-GN-A4U3-06	3708	0	2	11.4239	14.6472	12.2053	14.8788	37	1.32465	3.18498	0.911807
TCGA-FS-A1ZQ-06	4062	1	2	13.8745	13.7385	12.9098	17.6109	34.5	1.46858	4.19614	0.938678
TCGA-GN-A262-06	4255	0	2	8.63078	10.9913	10.6361	12.6233	37.5	1.36253	3.76729	0.957735
TCGA-ER-A19W-06	4507	1	2	18.2842	17.4347	16.9732	17.5819	42.5	0.187278	2.37041	0.744939
TCGA-FS-A1ZS-06	4526	0	2	12.7565	13.8076	14.9319	12.1869	34	1.93067	3.67578	0.940734
TCGA-ER-A42L-06	4533	0	2	17.286	15.9874	16.1152	15.8106	43.5	0.744174	2.81346	0.910772
TCGA-FR-A44A-06	5299	0	2	18.393	17.4721	17.5824	16.1965	30	0.882957	2.29124	0.773297
TCGA-FS-A4F8-06	5318	1	2	16.1518	14.9806	15.5444	17.3917	14.5	0.580982	3.75107	0.907709
TCGA-FS-A1Z0-06	6164	1	2	16.9174	15.5808	16.0876	15.5138	33.5	0.782124	3.86599	0.877548
TCGA-FS-A1YW-06	6598	1	2	12.3873	13.9444	14.3648	12.5531	20.5	0.886378	3.50279	0.94562
TCGA-W3-AA1W-06	6666	0	2	19.4692	17.649	17.5106	17.9306	42.5	1.07366	1.68965	0.692445
TCGA-FR-A729-06	6716	0	2	18.0603	15.8992	15.9708	16.2504	83	0.802131	4.02949	0.913056
TCGA-W3-A824-06	6940	0	2	17.4001	17.0333	15.812	15.7564	120	1.4366	3.41099	0.916675
TCGA-FS-A1YY-06	6953	1	2	10.7206	12.3465	12.4967	10.3018	18	1.03634	3.82208	0.930689
TCGA-ER-A3ES-06	7514	1	2	10.0408	13.8359	14.5215	0	10	1.33795	4.17008	0.950304
TCGA-OD-A75X-06	9061	1	2	13.8408	14.72	13.1244	12.9827	96	1.62139	3.06266	0.926416
TCGA-FS-A1ZC-06	10870	1	2	8.85331	10.6999	11.0109	11.6539	67	1.83867	3.61081	0.945919
TCGA-LH-A9QB-06	11217	0	2	11.0593	14.3482	11.8232	15.755	26	1.80442	3.43617	0.951555
