# Supplementary material for: A four-DNA methylation biomarker is a superior predictor of survival of patients with cutaneous melanoma
Source: eLife. 2019 Jun 6;8:e44310. doi: 10.7554/eLife.44310 (PMC6553943; doi:10.7554/eLife.44310)
Supplement: Figure 4—source data 4. [file elife-44310-fig4-data4.xlsx]

## Sheet: marker_pd1_correl
PD-1	PD-L1	PD-L2	CTLA4	TMB	MeTIL	4-meth	GBP5
1084.96	12262.5	1938.05	45789.5	124	1.98764	3.90563	0.949428
306569	222861	189503	109914	1254.5	0.762207	2.79878	0.794532
61993.4	43503.6	22040.9	31612.4	596	1.30315	4.18456	0.937049
1073.23	4136.45	2555.44	1960.36	59	2.16374	4.65799	0.93678
3226.47	7508.49	14550.5	2911.12	219.5	1.58843	4.74236	0.94126
221127	90867.9	43386.1	44968.6	158	0.939492	3.23847	0.815352
25699.9	14995.1	10389.9	11590.4	152	1.78405	4.37984	0.933514
18699.8	171579	75134.1	9585.82	358	0.889274	3.985	0.918383
15228.1	41116.1	36244.8	11943.7	99.5	1.37139	3.34925	0.956715
4088.71	8113.74	4437.77	297779	334	1.12746	4.39237	0.897364
1914.71	10747.2	9405.41	2227.18	321.5	0.913799	4.41924	0.944275
4192	19556.5	11625.4	3315.7	57	1.7379	4.42323	0.957566
91232.1	18510.2	6536.28	22453.4	447.5	1.12259	3.81878	0.769783
2582.09	9899.63	8388.42	34150	116.5	1.38666	4.40705	0.940017
77977.6	28647.3	23369.6	31014.1	408.5	1.15111	3.3481	0.904371
3778.74	11987.1	3659.24	8475.62	131	1.64153	1.89937	0.737238
23160	22960.2	43229	19358.9	367	1.61133	4.18181	0.921843
7527.59	16968.2	4166.26	103633	57	1.58596	4.06408	0.94402
15855.7	41795.8	25609.4	29955.5	221.5	1.16471	3.62922	0.910394
8338.81	16368.2	4694.01	4928.35	906	1.38797	4.45748	0.863163
293547	78435	58494.5	97982.7	221.5	0.773567	2.89456	0.820281
3368.24	3136.61	5590.1	15347	607	1.64597	4.09231	0.910663
37371.4	23230.9	10089.1	21954.3	912	1.32362	4.41037	0.902929
178846	51898.5	26711.4	98811	505	0.920575	3.6226	0.857195
3833.87	7643.13	4997.07	14490.1	49	1.26667	4.55413	0.911866
264492	51566.3	29119.2	71321.6	305	0.824831	3.07726	0.848381
25580.1	26814.8	11857.1	13857	5	1.72414	3.56097	0.836273
3699.5	6912	2785.23	972.273	33	0.916004	4.62541	0.963483
94660.2	41447.6	32312.1	31653.2	21.5	1.42437	3.11204	0.931577
9074.83	8291.73	29297	9972.33	177	1.10755	3.80501	0.940476
5117.89	4515.14	2397.35	315075	241.5	1.67439	3.89512	0.92576
7104.82	14290.3	18471.8	159685	526.5	1.29871	3.46797	0.861842
315432	161283	146468	157631	54.5	0.748824	2.92788	0.894114
10035	6565.16	26754.4	7463.03	153.5	1.09189	3.06151	0.925237
50520.5	65913.9	24481	10178.9	25	1.70304	3.58285	0.775611
18422.9	86141.8	118843	32879.4	285	1.16654	4.70717	0.963231
607285	82304	94184.6	103598	233	1.30922	2.73412	0.789484
144687	24727.3	23015.5	16092.9	11.5	1.31046	4.13539	0.871499
44651.5	80293.5	43460.5	29189.4	233	1.01521	2.89596	0.843908
131987	351996	686071	125535	256.5	0.869369	3.459	0.8505
718303	117458	107826	156790	24.5	0.776037	2.95375	0.774387
38539.5	81289.8	97666.2	35685.5	251	1.25189	3.9332	0.925836
240734	33934.2	36600.7	103467	10.5	1.06419	3.12311	0.823891
59490.5	57934.4	47119	57257.2	114.5	1.41805	2.5175	0.832896
60003.1	17614.9	12088.3	417346	219	1.2473	4.2313	0.925293
3873.31	1330.13	3627.22	3494.7	203.5	1.43375	4.02432	0.938416
97284	100800	41957.2	41837.8	1035	1.22543	2.91732	0.928863
9153.38	6247.01	8359.96	26188.2	71	1.52809	3.40596	0.936904
595904	71256.5	82603.2	198370	345.5	1.13217	2.32834	0.712085
2720.6	4199.03	2432.07	48798.4	198.5	1.58542	4.12283	0.954157
397364	49047.3	31732.5	56208.9	195	0.881562	1.79266	0.868594
71042.1	16830.1	33516.2	44417	217	1.25209	3.3731	0.912897
141169	110846	114353	69125.1	368	0.554012	2.2994	0.703046
86689	16305.5	31101	40121.8	169	1.65038	3.94081	0.90109
82051.6	50401.1	62643.9	92019.5	19	1.17385	3.64374	0.891794
1107.6	4878.68	4096.21	1734.45	73.5	1.70857	3.64076	0.938928
105722	14066.3	39203.2	604849	667.5	1.44311	3.93437	0.927909
871889	348902	332019	264313	184.5	0.880634	1.93803	0.710212
186792	962103	136439	165451	119	0.592338	2.56287	0.85565
4199.17	5521.72	10979.3	3257.23	21.5	1.49085	3.67029	0.934544
134840	36307.6	44623.4	60433.7	23.5	1.74074	3.54524	0.91618
88417.2	28617.2	42546.9	52839.6	16.5	1.16095	4.15852	0.941213
1280.59	2304.89	3002.08	958.226	663.5	1.45955	4.84259	0.956017
3640.75	1193.6	1628.28	8578.33	44.5	1.7572	4.03996	0.953334
207503	75144.3	50513.6	128703	503.5	0.384753	2.33326	0.763761
31882.8	29937.7	20542.2	15897.3	357	0.931894	2.97677	0.930517
2846.43	4624.41	10038.4	36128.6	340.5	1.28315	3.60988	0.917667
132007	61030.1	70228.3	69427.1	192.5	1.31776	3.44197	0.90866
1.13638e+06	138510	161356	267991	25	0.710978	1.83155	0.588861
396950	44114.8	70218.3	270735	3	0.48441	3.32461	0.871883
319098	75365.3	64359.9	130437	306.5	0.697102	3.33921	0.891769
235435	26115	22068.2	27353.4	18.5	1.45565	4.03666	0.9295
47395.7	57887.4	41025.1	33801.5	61.5	1.33467	3.02892	0.906166
860.214	443.642	1536.26	2569.36	514	1.39367	3.85906	0.948089
38656.7	23499.3	20733.3	51797.2	831	1.60092	3.86038	0.960492
5353.1	21811.3	4402.52	1282.63	311.5	1.59371	3.43087	0.674298
43341.1	39158.2	26855.5	90854.8	329.5	0.877214	2.99769	0.927125
66575.4	28672.7	35031.5	24719.8	1123	1.64215	3.19034	0.92124
42123	47688.5	55332.1	57891.4	162	0.6399	3.09371	0.925083
131748	36487.9	36875.3	34709.3	280	1.22048	4.12966	0.923813
1224.32	2098.71	4736.56	2033.43	18	1.01245	4.73849	0.935473
65540.6	20306.7	24112.6	26899	530.5	0.992687	2.55663	0.915006
293289	32891	46963.3	144475	601.5	1.29581	3.40137	0.845929
13587.8	41950	21960.9	43056.6	605	1.17494	2.64151	0.918282
335016	79678.7	111894	373117	66.5	0.856899	3.68961	0.898255
44316	23326.9	32197.2	840191	1.5	1.49626	4.16409	0.908185
9462.74	4870.55	5971.41	635407	3702	1.78183	4.39071	0.940487
275498	192511	84969.2	242025	124.5	0.590088	1.56242	0.697359
3473.83	3426.36	3105.36	14427	392.5	1.61991	4.1807	0.942563
218.815	6808.04	2133.85	9947.28	1314	1.80469	3.79413	0.950142
45884.9	63055.7	42102.8	329458	2597	1.14307	4.21941	0.939834
137702	66686.3	68930.2	81521.1	137.5	0.363853	2.70479	0.853275
18771	6944.13	4982.67	6143.14	421	1.08703	2.5843	0.929561
11912.8	7234.64	14055.6	23756.2	1011	0.413731	3.36129	0.887739
3566.33	49264	5918.93	8633.72	275.5	1.91437	3.72317	0.936764
162685	50382.4	28630	60971.6	143.5	1.13542	2.42413	0.784864
15558.6	14477.7	5145.14	213778	287.5	1.30922	2.73412	0.789484
31231.5	71205.9	21773.1	42169.1	177	0.896507	4.70581	0.939556
57954.7	46989	72674	31737.3	157	1.45191	3.30514	0.920361
102424	53587.3	71208.8	33289.4	620	1.16956	4.08789	0.926094
158946	41337.5	53203.9	45577.5	128	0.654341	3.30202	0.923787
306.645	4705.15	6265.18	3495.5	25	1.88573	2.77661	0.953659
135423	43446	56920.6	67520.8	320.5	1.07326	3.60144	0.91143
127765	37907	43273.8	29912	103.5	1.20605	4.11449	0.929409
33100.8	32501.4	26187.3	30920.6	106.5	0.904566	4.24659	0.952153
2569.36	8341.95	9611.84	4802.18	16	1.63051	3.54649	0.953793
17554.4	5986.07	15495.4	6565.52	596.5	1.16837	2.74227	0.928979
4996.36	13219.8	28275.9	2136.38	48	1.50584	4.19294	0.936011
11845.3	12788.8	6021.71	74334.4	207	1.28191	4.18822	0.906458
1.32998e+06	247051	112990	178026	116	0.902811	2.98883	0.839813
6502.19	12672.6	4755.9	26518.4	471.5	1.24838	3.19394	0.937939
6835.94	27345	39555.5	17208.9	3079.5	1.35015	2.02796	0.943767
805.391	3640.18	3161.76	483877	45	1.6325	4.80632	0.927855
212970	57292.7	84608.9	72813	967.5	1.27348	3.17493	0.915598
158650	67512.7	64543.8	88373	229	1.15887	3.97476	0.903785
5462.24	30133.4	13190.4	188716	534.5	1.73016	3.48609	0.934526
63664.9	6754.32	9775.97	24232	344	1.13855	4.10073	0.883465
82201.3	77626.9	62448.3	49043.4	266.5	0.735509	3.21898	0.882869
27441.7	26155.9	40952.3	13564.1	84	1.62281	2.59356	0.593402
4180.6	19843.7	44653.7	3979.38	189	1.49755	4.63044	0.960204
68506.7	148611	51734.4	91672	297.5	0.97217	3.37716	0.919455
22870.6	9175.7	19799.7	344394	282	1.58965	3.2415	0.915627
2813.98	7960.82	10754.4	27107.5	113.5	1.58528	3.14994	0.935283
8373.14	20151.6	2898.53	41200.7	236.5	0.98155	3.48826	0.942491
288791	116375	152086	253528	2	0.528571	2.6249	0.787093
12088.4	34425	10805.7	14755.6	700	1.61278	3.46622	0.930764
963686	30000.8	60794.4	90829.6	226.5	0.777579	2.92023	0.837619
24158.3	35854.8	36340.8	9695.94	217.5	1.06133	4.41911	0.95937
11341.9	10735.3	8328.33	354785	754.5	0.775247	3.43666	0.910358
615099	309905	121768	194446	182	0.90115	2.89699	0.756829
99073.5	162220	33254.6	32021.2	123	0.893528	3.5438	0.884944
50224.4	39107.4	16924.7	16782.8	391.5	0.634951	2.36152	0.93898
18726.4	53505.3	43753.5	20311.2	300.5	0.780103	2.78152	0.938941
2544.07	7705.63	2526.75	73795	1386.5	1.37889	4.00455	0.934171
12892.4	19098.3	12571.8	4676.13	609	1.09271	2.73118	0.950975
5448.15	16817.7	1392.9	34913.9	90	1.75927	4.4968	0.938942
16180.5	11306.4	12075.4	6218.29	21.5	1.25727	4.40507	0.934258
1020.85	6293.66	9759.68	2469.34	390	1.88505	3.8803	0.939013
25905.2	11811	20825.1	22711.5	93.5	0.825496	3.4504	0.904297
39707	17733.6	13668.1	16840.2	31.5	1.61947	3.59817	0.942275
12027.9	10176.5	7836.46	42888.3	354.5	1.65028	3.41453	0.909446
26181.1	57309.5	22142.7	22693.3	281	1.0806	3.84966	0.941286
14746.7	6072.17	13181.8	38229.7	114.5	1.40942	3.596	0.818608
39176.9	29905.4	51652.4	24742.5	14	1.25478	3.7668	0.921612
40067	7459.46	10669.7	13035.9	272	1.06721	4.06931	0.92148
5134.41	87600.7	48937.5	7465.58	406	1.25717	4.24107	0.949092
27771.8	24765.6	20404.1	18020.2	801	1.16943	3.97147	0.928579
3139.31	20810.8	1248.38	269742	1328	1.24568	4.47526	0.951923
5649.77	5740.23	14241	11410	286	1.62902	3.65057	0.957084
43253.2	23194.5	4225.46	11237.2	48.5	1.90545	4.27203	0.952634
13047.2	15564.3	18818.1	3106.25	76.5	1.77755	4.19375	0.922976
12518	16059.9	21764.3	8721.32	294	0.993441	3.619	0.953326
3925.29	23268	7015.82	62969.6	1187.5	1.21445	4.38766	0.942564
38856.7	22144	21213.6	28345.5	77.5	1.20097	3.89032	0.92117
7093.88	29020.1	6805.05	755133	351	1.44201	4.19744	0.926675
30487.5	66389.1	16784.1	17426	243	1.7631	3.91048	0.916231
309926	60714.7	71764.3	65021.8	29	0.690106	3.92405	0.898589
270552	14596	21802.7	28658.3	35.5	0.911984	4.00029	0.902081
3670.63	19658.3	7910.83	4305.81	6	1.60422	4.30222	0.949119
241733	67838	67920.6	48105.7	339	0.993319	4.02372	0.899468
103153	8044.76	4193.08	4157.93	39.5	1.27083	3.70264	0.934835
246521	31652.7	17880.8	55349.2	6	0.957378	3.52143	0.828745
34115.2	18467.1	23944.5	8065.22	134	1.61402	4.07556	0.917063
36200.4	34038.1	20973.9	34315.4	334	1.65698	4.37709	0.936992
14933.7	22746.5	19221.7	12707.7	283	1.78394	4.10512	0.929265
14850.7	43908.7	10746.6	16218.8	107	1.27615	3.95349	0.910177
356740	187733	82926.1	103458	222	0.570226	3.27402	0.842475
19164.4	10708.3	10768.6	65515.6	239	0.904743	4.08656	0.911644
18926.1	7271.56	26924.2	15417.4	27.5	1.59215	4.54383	0.922952
1025.15	11497.7	5794.23	167324	289.5	1.55311	4.76107	0.946001
9487.4	1954.5	3732.63	1137.03	26.5	1.8967	4.24337	0.935896
6038.16	21745.7	4554.48	3387.73	206.5	1.38613	4.25763	0.945087
4993.16	3084.17	6694.16	3485.92	17	1.72443	4.26676	0.924373
825174	176911	251219	211085	119	0.231948	1.1352	0.539683
28364	8823.29	7802.58	5596.18	65	0.962296	3.8862	0.924174
159537	26845.4	18720.8	129471	294	0.941746	4.16266	0.90529
129297	23173.7	11501.8	76012.5	401	1.23311	3.70667	0.905275
18989	81309.3	19398.5	17357.5	476	0.872527	3.9791	0.933712
2531.83	7205.66	8595.09	2020.14	31	1.49417	4.41166	0.930403
254557	96113.7	72915.1	249910	7	0.653236	2.98387	0.808887
163030	39065.7	45769.1	46994		0.995733	3.74815	0.892151
8641.09	13242.5	6213.34	78095.5	436.5	1.44515	3.71543	0.819651
2503.64	5034.39	3254.56	2269.78	200.5	1.74615	3.8743	0.814837
79085.6	198713	89164.9	38296	269.5	1.21569	3.87445	0.88681
74261.7	51503	81546.4	43892.3	24.5	1.34684	4.37934	0.914078
1707.95	5520.19	2616.11	1946.14	19	1.73618	4.58579	0.956894
180549	54428	18462	72702.9	145	1.16092	3.46648	0.906005
142732	57712.6	35803.1	53737.5	258	1.26308	3.60345	0.84779
68543.7	34086.9	17380.7	47976.9	226	1.65913	3.55225	0.919739
5025.96	13790.6	6551.02	326887	584	1.05673	4.56408	0.944635
3584.18	2621.59	7417.17	188568	108	1.4011	3.97727	0.916264
2174.61	2543	11301.1	1380.66	18	1.77739	4.01408	0.93614
10831.1	28287.9	10855.2	46959.1	384.5	1.65942	3.7897	0.927657
171079	65617	86500.9	43955.3	1565	1.41467	3.56529	0.917099
71767.9	10398.6	9705.26	70362.1	1029	1.47413	4.19868	0.947632
80415.4	21444.1	18624.4	29513.5	411.5	1.06745	3.80713	0.916006
98354.2	34414.3	24831.3	32009.4	190.5	1.18612	4.36233	0.942215
629.474	3231.02	2245.52	4069.04	138	1.44596	5.02526	0.961314
35451	13965.2	28363.6	416768	133	1.46746	3.29301	0.900094
1417.35	23036	1741.57	13762.6	1404	1.81983	2.64304	0.959351
98520.5	28846.1	48708.6	53558.9	304	1.49669	3.62058	0.924011
8641.94	3753.45	7242.29	131254	448	0.702733	2.26206	0.917111
32916.7	36957.9	21800.6	17158.7	13	1.57119	4.45419	0.939824
1076.23	18465.7	7107.63	84197.5	176.5	1.82011	1.67131	0.937362
11399	15641.8	5661.66	50764.3	414	1.90487	3.52055	0.951075
7025.79	11474	12831.7	52379.1	298.5	1.48147	4.04265	0.885256
2414.38	11361	4099.06	32958	2567	1.69178	4.74964	0.948548
1249.81	724.396	13247.1	667246	2476.5	1.74	4.58264	0.945426
23699.1	15082.4	30562.4	13169.9	208	1.01992	3.26904	0.923427
40146.2	23663.1	19821.5	25370.2	232	1.01874	3.09588	0.851699
2136.49	4395.69	735.83	4750.09	1337.5	0.933674	3.26177	0.960871
50300.7	61563.9	29621.2	116243	1710.5	0.768782	4.17437	0.906711
52011.1	69137.1	50890.6	75739	396.5	1.22107	4.05377	0.925339
368156	76310	123190	54631.8	193.5	0.793953	1.6363	0.798735
2331.73	21894.8	4981.83	15961	204.5	1.2658	3.04697	0.952203
4753.67	6157.25	4395.83	23039.6	463.5	0.822708	3.99216	0.923852
38831.9	13240.1	20682.7	26622	719.5	0.796413	3.20502	0.922734
41202	69453	86841.9	33477.3	255	0.571456	2.69128	0.887336
2584.04	10964	4906.5	9013.55	720	1.4965	4.60339	0.939766
3586.97	1477.88	8173.46	85082.8	50	1.70226	3.37503	0.909705
70793.9	63385.8	22131.2	85895.1	98	1.27135	3.69048	0.923887
5380.81	49210.3	112989	55127.8	280	1.24928	2.72378	0.875473
155758	73843.9	70607.2	42850.8	226	0.936202	3.9703	0.919316
34983.1	23602.4	22283.9	28978.9	1056.5	1.06396	3.43044	0.937273
5677.68	10106.2	13165.2	2449.4	231.5	1.20027	4.12641	0.952922
155893	31314.6	17682.5	86251.5	195.5	1.22991	3.97381	0.951419
12844.9	15337.5	15828.6	9824.51	475	1.5016	4.42392	0.951749
106497	53602.9	106049	665107	1644.5	1.28498	3.25308	0.897219
8733.07	28477.5	28685.8	13457.3	357.5	0.819811	2.83746	0.93472
288096	80248.5	127698	79444.1	131.5	0.58369	2.41056	0.755212
235203	64769.5	122684	127208	194	0.983971	2.10377	0.7117
233373	41196.1	36067.6	48926	1022	1.12603	3.22767	0.915369
95915.7	46263.8	90192	21770	797.5	0.736072	3.18256	0.909093
289213	41360.9	56966.3	194085	173	0.56496	3.28651	0.918794
56786	37121	26939.6	35061.1	486	0.998744	3.3522	0.91115
28837.2	14539.5	8113.9	26712.2	301	0.966074	2.01621	0.80535
11084.6	8258.83	17005.5	3960.65	1308	1.05607	4.3152	0.934235
4492.73	14584.9	9414.44	2.00585e+06	441	1.72961	2.9447	0.9515
13860.4	28821.5	35467.9	14389.1	1068.5	1.50123	3.9682	0.958173
867.575	781.502	3096.84	649.344	247.5	1.5922	4.77238	0.947291
19750.1	21114.8	18749	16030.6	201	1.48447	3.49181	0.942414
117020	14307.2	30293.1	25081.8	425.5	1.15381	3.96704	0.920831
168281	57210.9	51879	71087	1359	0.640894	3.20811	0.883629
46142.9	553151	452036	17301.9	386	1.35131	3.75065	0.910011
20818.6	17062.4	14750	22297.2	29	1.57255	2.4661	0.949256
16602.9	10998.7	14998.9	585376	55	1.36788	3.73252	0.948732
722507	137493	195077	164830	471.5	0.969432	2.17681	0.703344
238204	114634	277171	71872.3	1109	1.31028	3.32194	0.774264
38335.6	16888.1	18368.2	61315.1	4	0.916642	4.21677	0.937165
405424	121338	217677	292303	535.5	0.844911	2.96316	0.9029
31171.7	19326.5	25342.8	14950.7	123	1.76614	3.65511	0.941641
128134	43289.2	54645.7	64211.8	82.5	0.902204	3.67726	0.912561
60755.7	17235	18976.3	50365.1	756.5	0.603882	2.97639	0.874797
70272	56288.6	117966	18956.9	990.5	1.45585	3.90755	0.925392
241721	77718.9	68800.7	133588	204.5	1.03403	3.69599	0.882818
69383.6	91356.2	110831	22209.6	379	1.25009	2.84227	0.902651
97948.5	67588.9	48675.6	34152.1	381	0.91607	3.05995	0.908926
10840.8	19603.7	73496	12508.6	105.5	1.65912	4.54971	0.940839
163237	38639	52089.2	31104	205.5	0.768937	4.08093	0.939272
64256.5	37170.8	54083.3	40690.5	178.5	1.08289	2.86372	0.89213
15106.1	41641.2	35362	247976	1705.5	1.32291	3.7173	0.953808
241893	242960	268581	80404.3	1922	1.02801	3.58756	0.914643
60005.6	15304.5	27848.1	14475.1	671.5	0.684106	3.09677	0.932066
11720.8	13849.9	5627.49	8225.2	402	2.10417	4.77869	0.940691
116358	121540	112975	301889	692	1.00922	3.32071	0.869115
69788.2	27211.7	69270.3	24550.2	461	0.719219	3.46003	0.904425
26996.9	9167.68	41047.7	178164	657	1.40529	3.70492	0.786947
81083.5	41347.7	45332.6	48219.2	286	1.38082	4.397	0.936891
956.425	8024.16	9386.44	1588.21	1021.5	1.63295	4.28117	0.918574
				758.5		4.24544	0.943227
49423.8	21691.4	34042.8	14295.9	1137.5	1.24645	4.24544	0.94499
1012.22	1784.4	2453.02	61019.5	277.5	1.65122	4.19815	0.963567
1899.68	9442.06	11027.8	2525.08	109.5	1.41624	4.60081	0.946284
23307	12239.7	22250.8	15336.6	232.5	1.73605	3.11207	0.940946
13466.7	31912	17105.4	13075.3	1524.5	1.51274	3.19735	0.952332
142055	45142.1	53967.2	45330.3	668.5	1.67141	3.42332	0.892797
39472.5	11373.5	14714	19909.4	190	1.4196	4.33029	0.943625
2	4010.14	4179.27	5179.81	734.5	1.08745	2.28911	0.949021
14466.3	33635.2	50761.1	30451.4	437	1.53193	3.65816	0.950975
15358.4	28280.5	45891.9	59001.8	886	1.44247	4.00793	0.939391
133755	99093.7	126775	105015	130.5	1.43459	3.36238	0.930228
283638	270424	241917	229602	83.5	0.824425	3.78104	0.763885
410997	147388	121782	170450	784	0.674548	2.58203	0.827033
8182.05	16708.5	14740	14404		0.456449	2.38544
122937	160669	148329	44477.8	1391.5	1.35123	3.7261	0.87477
241323	19154.9	26116.1	15964.7	968.5	0.905362	4.2521	0.93536
124485	50291.2	79633.3	1.14555e+06	168.5	1.52623	3.67599	0.92934
846.206	29688.3	27168	19363.8	10.5	1.16365	4.04293	0.937581
165819	32206	73933.2	65187.2	25.5	0.82609	3.77746	0.906844
35785.9	33435.1	27924.3	211319	359	1.60495	4.53751	0.94811
135944	51759.4	41254	59276.9	170	0.835138	3.89469	0.932632
322108	144784	285714	127275	16	0.951261	2.81146	0.762229
3238.28	25815.9	4180.51	365205	67.5	1.54311	3.312	0.947329
2980.59	10061	15644	140156	53	1.36005	4.67722	0.963176
47823.2	15662.3	47189.1	24567.5	313.5	0.855448	3.83885	0.914412
9064.01	7152.49	14942.5	4821.39	318	1.62776	4.00176	0.949456
20689.4	8013.81	17350	7232.72	674	1.74212	3.81379	0.953958
28372	201396	103957	55082.6	340.5	0.886826	3.34106	0.92426
88546.5	24906.5	40602.7	25748.8	180.5	1.52393	3.61184	0.949479
14482.3	22922.8	29165.7	4388.61	149.5	1.10867	4.01674	0.949112
18388	39960.8	27127.1	61945.8	261.5	1.24942	4.27163	0.934989
5204.29	11347.9	12402.4	5189.57	37.5	1.09296	3.78427	0.944818
177955	588731	436865	116802	327.5	1.07586	2.6628	0.83922
158797	55136.2	107430	40065.3	273	0.725252	3.23118	0.896056
520564	99319	148306	242900	124.5	0.946945	2.2416	0.762279
75008.5	68891.3	95309.5	15430.4	85	1.48502	4.27841	0.913145
653216	152207	173192	176381	101.5	0.613764	0.895886	0.566614
699.095	1556.49	10179.5	928.829	33.5	2.00978	4.06234	0.930582
22737.3	6431.56	23619.9	7558.97		1.35296	3.35937	0.937516
319218	177158	128658	196193	198.5	0.187278	2.37041	0.744939
416879	55588	76339	262716	12	0.678295	3.52383	0.902984
235748	22695.7	27263.7	41099.6	34	0.714053	3.07241	0.874228
11954.8	92182.6	48154.3	6696.23	277	1.64568	3.95691	0.948867
26603.5	13337.3	22960.3	40934.7	82.5	0.98391	4.342	0.948695
477.096	6603.15	3116.27	140706	95	1.67869	4.97453	0.96144
111404	46574.9	108588	24377.7	23	1.2791	4.15365	0.925847
74524.4	59657	95082.5	33029.3	175	1.38496	4.52957	0.924158
223672	135526	160654	152534	185	1.20392	3.25329	0.84013
580174	137605	126797	394540	16.5	0.995615	2.45269	0.799935
1054.36	14623.9	23518.9	2	68.5	1.33795	4.17008	0.950304
20894	43803	73778.7	21092.1	56	1.47996	3.33178	0.941476
19926.1	14885.5	18386	34610.3	223	0.890029	4.30877	0.91471
9098.86	26334.3	16468.1	5898.23	39	1.26929	3.77248	0.96313
756.144	6114.37	13484.1	4326.06	140.5	0.865642	4.6109	0.964212
1385.29	8747.59	4947.93	5322.46	376	1.10157	3.83901	0.957467
159810	64966.5	70986.4	57474.4	12.5	0.744174	2.81346	0.910772
1546.51	4373.46	22781.7	4365.71	284	1.56384	4.53771	0.935853
30856.2	146096	17953.2	207724	397	1.43497	2.73023	0.936518
84743.3	66123	30082.3	36151.5	545	1.32469	4.19931	0.947466
344231	181815	196261	75099	187	0.882957	2.29124	0.773297
6434.75	5558.62	8627.05	9394.73	166.5	1.48176	4.41079	0.934621
2874.98	7172.5	9760.67	6304.68	4850	0.905415	4.09483	0.911438
99388.4	59525.8	54061.1	673495	249	0.960462	3.69507	0.889276
273334	61113.5	64223.1	77960.5	605	0.802131	4.02949	0.913056
5955.55	5850.94	7016.96	3779.9	22.5	0.988858	3.76238	0.948854
60488.7	129830	298296	84031.3	1223	1.05911	3.88036	0.8846
1.0283e+06	315169	322015	358440	65.5	0.664967	0.873412	0.43286
58623.8	11053.3	46176.4	22863.4	2078	0.873938	3.69563	0.917611
12397.4	13621.5	13777	5347.02	77.5	1.21008	3.60433	0.954064
70286.7	45704.5	40121.4	152743	127.5	0.979921	3.36182	0.88372
5358.4	15765.3	21098.8	6010.89	112	0.886378	3.50279	0.94562
6063.04	8933.82	12315.1	4809.64	18.5	1.30414	3.75264	0.913412
1688.41	5209	5780.47	1263.22	143.5	1.03634	3.82208	0.930689
123776	49011.8	69639.6	46787.7	187.5	0.782124	3.86599	0.877548
2511.29	8323.69	5360.23	30584.4	751.5	1.60943	3.58375	0.949071
106909	40910.4	62935.3	120561	17	1.06492	3.59802	0.889266
5909.16	7210.81	15993.5	6902.23	128	1.04057	3.88762	0.944661
49223.1	29112	33623.8	20513.8	848.5	0.744596	2.8456	0.939665
11711.6	9990.04	20649	17756.7	133.5	1.4388	4.29283	0.91576
463.499	1664.43	2064.6	3223.35	487.5	1.83867	3.61081	0.945919
509.596	4529.67	11345.1	1014.32	187.5	1.61621	4.85132	0.943038
2382.7	1489.65	8514.14	7632.6	103.5	1.52613	4.11477	0.964571
11687.9	9805	9875.26	3513.8	141.5	1.3798	4.60368	0.927402
4044.05	4802.15	5143.67	8373.28	17.5	1.72964	4.55577	0.929129
95261.3	33235.2	54711.5	126043	22	0.664225	3.4116	0.958311
30131.2	8825.09	18303.6	11289.2	43	0.900498	3.28903	0.916665
1045.33	6291.42	3066.25	3420.37	1081.5	0.785571	4.2727	0.932378
188704	36355.4	52695	57506.7	165	0.917177	3.15838	0.922217
4696.4	19328.1	7852.92	4079.1	72	1.39452	3.97649	0.952322
21105.5	47132.3	33517.3	7765.74	277.5	1.35798	3.34707	0.953574
15020.5	13668.4	7696.57	200169	324	1.46858	4.19614	0.938678
18208.9	28321.4	18601.5	13243.1	99	1.61207	3.7913	0.951174
6920.61	14339.7	31258	4663.51	177	1.93067	3.67578	0.940734
70133	77630.8	57414.2	81878.4	118	1.4747	4.21762	0.897791
1789.79	3222.02	7392.96	670.522	28	1.10145	3.90671	0.960375
18323.9	85287.3	113403	84154.7	478.5	0.539535	2.44942	0.784495
1487.87	2623.61	1140.43	2753.66	23.5	0.936052	3.82095	0.946215
3564.59	13611	15189.6	1231.71	1072	1.79509	3.35366	0.960833
1172.88	45720	4188.47	293.892	402	1.69322	3.05944	0.941906
2018.5	7438.86	10366.3	3856.02	23	1.65659	3.48644	0.931307
72536.9	11440.9	22660	12445.8	550.5	1.48002	4.37467	0.933724
3388.09	12025.3	7114.8	6923.84	98.5	1.07155	3.83834	0.924959
72808.9	32330.5	47789.2	171962	297.5	0.580982	3.75107	0.907709
7548.35	5111.73	4972.33	152086	136	0.905766	3.46675	0.964274
1038.11	1708.2	3336.13	208.636	520	0.934328	4.33255	0.949049
20895.9	24688.8	13897.2	22003.5	329.5	0.979656	3.22731	0.956406
35373	18622.6	19626.4	15205	31	1.78068	4.60245	0.948858
8500.69	14959.3	7294.84	10171.6	11944	0.899432	3.4466	0.948175
18706.7	16284.5	25628.2	44975.4	556.5	1.42082	3.94198	0.948027
36024.8	13823.9	21186	379062	237.5	0.870017	3.78722	0.95158
43908.2	16212.6	30153.2	17792.8	137.5	1.2515	4.1773	0.928282
2437.68	7811.73	9045.66	13827.4	37.5	0.869204	4.16997	0.932119
107016	26619.3	42051.1	75367	55	0.743693	3.08967	0.918707
1260.5	7854.5	7032.81	3453.07	364	1.05162	4.5674	0.954131
28509.6	574367	279337	40663.3	135.5	1.19985	3.66293	0.869713
276611	148614	154111	184066	268	1.01653	1.59662	0.63583
48614.5	36671.1	22100	28589.8	1536.5	1.35903	4.50506	0.936417
131478	33831.1	120811	77472.3	103	1.01194	3.89129	0.910081
3394.63	19497.5	5393.24	20488.1	241.5	1.59319	4.55761	0.93292
397.392	2036.71	1592.43	6310.36	316.5	1.36253	3.76729	0.957735
1703.88	45368.2	31948.4	26476.2	27.5	1.46954	3.93491	0.906713
3504	6662.12	8984.69	1520.3	125	1.3292	4.38413	0.953166
73039.2	67046.1	136188	152642	2607.5	0.540496	3.1955	0.885117
54217.3	116138	358791	54226.7	292.5	1.32061	4.09881	0.908951
70033.7	31722.7	16445.1	33148.8	253	1.53253	3.82233	0.934354
6004.18	7682.15	5657.17	48854.1	458	1.19551	2.71567	0.950578
						4.33149	0.936305
34460.1	36311.1	79414.1	102382	226	0.969306	3.89537	0.939599
223671	576238	794656	42241	1019	1.16444	2.74501	0.864136
8653.94	5249.4	8840.51	11402.6	25	1.44243	4.07238	0.95614
2748.53	25660.3	4723.23	30128.3	234	1.32465	3.18498	0.911807
11102.9	10855.9	3474.96	21034	507.5	1.28339	4.27739	0.924391
251107	162466	55324.2	134862	232	0.87731	3.16354	0.882873
1405.67	11270.5	1005.76	86503.3	168.5	1.82557	4.23579	0.870873
107727	79783.2	42472.9	68007.4	285.5	1.02439	2.74376	0.804676
16861.7	10141.5	9806.82	14585.9	49	0.0380493	2.28421	0.886781
5738.26	4921.86	1955.32	29146.9	1443	1.62631	4.75441	0.914364
38868.8	4392.48	2967.76	6146.36	33	1.87604	4.89986	0.929895
6540.47	18996.5	11314	7994.21	182.5	1.35187	4.80708	0.948395
99534.3	18317.6	34775.7	192313	83.5	0.787572	3.9406	0.865541
30130.7	57026.6	70144.5	77232.2	125.5	1.17238	2.82463	0.894069
616344	220761	204357	321758	74	0.781794	2.24777	0.666099
4911.42	10702.1	8778.75	2017.8	48	1.71219	4.43902	0.927542
16431.6	20857.1	6855.44	9831.89	1096.5	1.17518	3.51893	0.943587
2134.96	20857	3624.51	55302	181.5	1.80442	3.43617	0.951555
14673.4	26989.3	8930.92	8095.15	752.5	1.62139	3.06266	0.926416
265804	20510.5	28810.4	48381.3	802	1.18953	4.18481	0.916656
173661	32155.9	42757.1	129770	1058.5	1.53897	4.09027	0.873716
8210.88	10826.9	8027.57	19954.5	9	1.40515	4.46682	0.930369
75013.5	34705.5	52856.1	31188.7	538.5	0.608122	3.23305	0.837008
64489.9	13063.5	26219	30186.2	503.5	1.08136	3.76358	0.901404
172966	134135	57530.3	55354.3	1016.5	1.4366	3.41099	0.916675
122371	18291.2	29487.6	62605.1	785	0.809383	3.20204	0.831667
6732.2	15092.5	27288.5	50096	979.5	1.35674	3.48078	0.936423
3102.09	15298.3	6685.17	40370.9	537.5	1.74082	4.1113	0.939225
64089	68918.9	40333	46999.9	658	1.33701	1.56343	0.909538
48338.8	25351.1	18966.8	173117	1237.5	1.19848	3.83504	0.872433
18158.6	363106	536960	23307.6	3795.5	0.946613	4.213	0.888286
725778	205528	186730	249840	430.5	1.07366	1.68965	0.692445
28625.3	6514.07	6465.69	11418.9	366.5	1.00512	3.53563	0.949264
16829.6	13813.5	9331.65	11047.1	147	1.66945	3.6799	0.92729
210558	64651.8	46022	120230	237.5	0.41701	3.67052	0.841024
385042	92938.7	31866.1	91575.6	560.5	0.859431	3.24354	0.853406
46264.3	25045.6	21483.8	26163.1	804	1.44232	3.20125	0.911128
2291.9	6247.51	10031.7	4568.85	184	1.69352	4.43352	0.949726
1020.27	3460.45	5645.23	67017.6	58.5	1.80843	3.17685	0.936589
324457	49415.7	10392.1	125990	117.5	1.19518	3.65121	0.884924
99314.8	39216.1	52483.9	41939.9	260	0.741067	3.924	0.905098
650.662	3673.86	4640.55	433.218	126	1.68237	3.85376	0.903615
19521.6	11890	8645.95	15894.9	18.5	1.54422	4.63285	0.933098
6929.32	50622.7	10086.3	8291.26	332	1.33396	4.09639	0.932522
158126	29416.7	26503.7	65789.4	410	1.16934	3.74932	0.898688
9902.88	25384.6	21885.8	31774.6	171	1.10402	4.39364	0.950873
23575	7336.91	16417.9	145140	34.5	0.657221	3.70896	0.905295
29558.4	17066.7	16111.5	44750.2	1048.5	1.28532	3.98115	0.932977
110943	58738.5	38261.5	43664.1	245.5	0.793724	3.63843	0.895194
576795	145513	125637	107101	137	0.850634	3.3385	0.831641
6778.58	4143.13	14956.1	2958.36	9	1.4175	4.72037	0.950343
3430.32	26171.5	17622.7	36467.3	25	1.0934	4.09833	0.951473
32985.4	17824.1	19657.2	22751	58.5	1.2418	3.90556	0.94815
55187.5	28663.7	42479.4	76176.9	73.5	1.09944	4.00511	0.87291
5823.28	8749.33	4997.32	3020.5	108.5	1.59834	3.92428	0.884467
57395.9	17151.5	7862.89	25386.9	112	0.86294	4.06445	0.801557
86643.9	6234.51	14158.9	7433.97	118.5	0.699935	3.62603	0.861053
5255.43	942.328	3677.03	6151.61	1202	1.28067	3.63925	0.940991
40885.7	38628.2	59244.3	39814.5	2341.5	1.24062	3.07448	0.925217
476902	37697.1	58571.5	69654.9	1386	1.33155	3.74717	0.821132
32607.4	11809.4	20203	528125	802	1.30119	4.37649	0.907017
6465.86	5293.9	6830.36	3810.74	55	1.51465	3.07253	0.934496
55385.6	52416	26111.2	50500.6	2110.5	1.13739	4.40233	0.925504
37508.9	8803.37	15155.9	10474.2	150	1.61217	3.58587	0.923019
585336	47304.1	32169.9	169052	277.5	1.29389	4.0361	0.86929
