# Supplementary material for: A four-DNA methylation biomarker is a superior predictor of survival of patients with cutaneous melanoma
Source: eLife. 2019 Jun 6;8:e44310. doi: 10.7554/eLife.44310 (PMC6553943; doi:10.7554/eLife.44310)
Supplement: Source code 1. [file elife-44310-code1.r]

#!/usr/bin/env Rscript
suppressPackageStartupMessages({
    library(getopt)
    library(readr)
    library(survival)
    library(pROC)
})

spec = matrix(
    c(
        "help",
        "h",
        0,
        "logical",
        "brief help message",
        
        "infile",
        "i",
        1,
        "character",
        "input filename",
        
        "outfile",
        "o",
        1,
        "character",
        "output filename",
        
        "valid",
        "v",
        1,
        "double",
        "ratio of valid (non-NA) fields in columns",
        
        "threshold",
        "t",
        1,
        "integer",
        "threshold of time to used in ROC",
        
        "parallel",
        "p",
        1,
        "integer",
        "number of threads"
    ),
    byrow = TRUE,
    ncol = 5
)
opt = getopt(spec)

if (!is.null(opt$help)) {
    cat(getopt(spec, usage = TRUE))
    q(status = 1)
}

if (is.null(opt$infile)) {
    cat("--infile is need\n")
    cat(getopt(spec, usage = TRUE))
    q(status = 1)
}

if (is.null(opt$threshold)) {
    opt$threshold <- 365 * 3
}

if (is.null(opt$valid)) {
    opt$valid <- 0.3
}

if (!is.null(opt$outfile)) {
    sink(opt$outfile)
}

# col_type = cols() suppress the output
df <- read_tsv(opt$infile, col_type = cols())

# status: 1 for dead and 0 for alive
# outcome: 0 for bad, 1 for good
outcome <-
    ifelse(df$time < opt$threshold, ifelse(df$status == 1, 0, NA), 1)

do_coxph <- function(df, name) {
    if (which(colnames(df) == name) <= 3) {
        return()
    }
    
    if (sum(is.na(df[[name]])) / nrow(df) > opt$valid) {
        return()
    }
    
    #----------------------------#
    # coxph
    #----------------------------#
    formula_string = paste('Surv(time,status) ~ ', name, sep = '')
    rex.cox <- coxph(as.formula(formula_string), df)
    summary <- summary(rex.cox)
    coef <- summary$coefficients[1]
    p_value <- summary$coefficients[5]
    
    #----------------------------#
    # K-M
    #----------------------------#
    predictor <- coef * df[[name]]
    score_median <- median(predictor, na.rm = TRUE)
    group <- predictor < score_median
    
    diff <- survdiff(Surv(df$time, df$status) ~ group, rho = 0)
    kmp <- pchisq(diff$chisq, length(diff$n) - 1, lower.tail = FALSE)
    
    #----------------------------#
    # ROC
    #----------------------------#
    df_tmp <- data.frame(outcome, predictor)
    df_roc <-
        df_tmp[which(!is.na(df_tmp$outcome) &
                         !is.na(df_tmp$predictor)), ]
    
    rocauc <-
        pROC::roc(df_roc$outcome,
                  df_roc$predictor,
                  levels = c(0, 1),
                  na.rm = TRUE)$auc
    
    sprintf(
        "%s\t%.5f\t%.5f\t%.5f\t%.5f\t%.5f\n",
        name,
        coef,
        p_value,
        rocauc,
        score_median,
        kmp
    )
}

cat("#marker\tcoef\tp\trocauc\tmedian\tkmp\n")

if (!is.null(opt$parallel)) {
    suppressPackageStartupMessages({
        library("foreach")
        library("doParallel")
        registerDoParallel(cores = opt$parallel)
    })
    
    foreach(name = colnames(df)) %dopar% {
        cat(do_coxph(df, name))
    }
    quit() # suppress return values of foreach
} else {
    for (name in colnames(df)) {
        cat(do_coxph(df, name))
    }
}
