# Supplementary material for: A four-DNA methylation biomarker is a superior predictor of survival of patients with cutaneous melanoma
Source: eLife. 2019 Jun 6;8:e44310. doi: 10.7554/eLife.44310 (PMC6553943; doi:10.7554/eLife.44310)
Supplement: Source code 2. [file elife-44310-code2.r]

#!/usr/bin/env Rscript
suppressPackageStartupMessages({
    library(getopt)
    library(readr)
    library(survival)
    library(pROC)
})

spec = matrix(
    c(
        "help",
        "h",
        0,
        "logical",
        "brief help message",
        
        "infile",
        "i",
        1,
        "character",
        "input filename",
        
        "formula",
        "f",
        1,
        "character",
        "formula filename",
        
        "outfile",
        "o",
        1,
        "character",
        "output filename",
        
        "threshold",
        "t",
        1,
        "integer",
        "threshold of time to used in ROC",
        
        "parallel",
        "p",
        1,
        "integer",
        "number of threads"
    ),
    byrow = TRUE,
    ncol = 5
)
opt = getopt(spec)

if (!is.null(opt$help)) {
    cat(getopt(spec, usage = TRUE))
    q(status = 1)
}

if (is.null(opt$infile)) {
    cat("--infile is need\n")
    cat(getopt(spec, usage = TRUE))
    q(status = 1)
}

if (is.null(opt$formula)) {
    cat("--formula is need\n")
    cat(getopt(spec, usage = TRUE))
    q(status = 1)
}

if (is.null(opt$threshold)) {
    opt$threshold <- 365 * 3
}

if (!is.null(opt$outfile)) {
    sink(opt$outfile)
}

# col_type = cols() suppress the output
df <- read_tsv(opt$infile, col_type = cols())

formula <- read_tsv(opt$formula, col_type = cols())[, 1]

# status: 1 for dead and 0 for alive
# outcome: 0 for bad, 1 for good
outcome <-
    ifelse(df$time < opt$threshold, ifelse(df$status == 1, 0, NA), 1)

do_coxph <- function(df, f) {
    #----------------------------#
    # coxph
    #----------------------------#
    formula_string = paste('Surv(time,status) ~ ', f, sep = '')
    rex.cox <- coxph(as.formula(formula_string), df)
    summary <- summary(rex.cox)
    
    results <- summary$coefficients
    markers <- dimnames(results)[[1]]
    
    coef <- results[, 1]
    p_value <- results[, 5]
    
    #----------------------------#
    # K-M
    #----------------------------#
    predictor <- numeric(nrow(df))
    for (i in 1:length(markers)) {
        predictor <- predictor + coef[[markers[i]]] * df[[markers[i]]]
    }
    score_median <- median(predictor, na.rm = TRUE)
    group <- predictor < score_median
    
    diff <- survdiff(Surv(df$time, df$status) ~ group, rho = 0)
    kmp <- pchisq(diff$chisq, length(diff$n) - 1, lower.tail = FALSE)
    
    #----------------------------#
    # ROC
    #----------------------------#
    df_tmp <- data.frame(outcome, predictor)
    df_roc <-
        df_tmp[which(!is.na(df_tmp$outcome) &
                         !is.na(df_tmp$predictor)), ]
    
    rocauc <-
        pROC::roc(df_roc$outcome,
                  df_roc$predictor,
                  levels = c(0, 1),
                  na.rm = TRUE)$auc
    
    sprintf(
        "%s\t%s\t%s\t%.5f\t%.5f\t%.5f\n",
        paste(markers, collapse = "+"),
        paste(sprintf("%.5f", coef), collapse = ","),
        paste(sprintf("%.5f", p_value), collapse = ","),
        rocauc,
        score_median,
        kmp
    )
}

cat("#marker\tcoef\tp\trocauc\tmedian\tkmp\n")

if (!is.null(opt$parallel)) {
    suppressPackageStartupMessages({
        library("foreach")
        library("doParallel")
        registerDoParallel(cores = opt$parallel)
    })
    
    foreach(f = rownames(formula)) %dopar% {
        cat(do_coxph(df, formula[f, ]))
    }
    quit() # suppress return values of foreach
} else {
    for (f in rownames(formula)) {
        cat(do_coxph(df, formula[f, ]))
    }
}
